# Supplementary material for: (E)-2-[4-(Dimethyl­amino)styr­yl]-1-methyl­quinolinium iodide sesquihydrate
Source: Acta Crystallogr Sect E Struct Rep Online. 2008 Apr 18;64(Pt 5):o876–7. doi: 10.1107/S1600536808010465 (PMC2961130; doi:10.1107/S1600536808010465)
Supplement: Supplementary file 1 [file e-64-0o876-sup1.cif]

##############################################################################
###                                                                        ###
###        Electronic paper (Acta Crystallographica Section E)             ###
###                                                                        ###
##############################################################################
#                                                                            #
# This CIF contains the data in a paper accepted for publication in Acta     #
# Crystallographica Section E. It conforms to the requirements of Notes      #
# for Authors for Section E, and has been peer reviewed under the auspices   #
# of the IUCr Commission on Journals.                                        #
#                                                                            #
# Full details of the Crystallographic Information File format               #
# are given in the paper "The Crystallographic Information File (CIF):       #
# a New Standard Archive File for Crystallography" by S. R. Hall, F. H.      #
# Allen and I. D. Brown [Acta Cryst. (1991), A47, 655-685].                  #
#                                                                            #
# The current version of the core CIF dictionary is obtainable from          #
# ftp://ftp.iucr.org/pub/cif_core.dic. The current version number is 2.4.    #
#                                                                            #
# Software is freely available for graphical display of the structure(s) in  #
# this CIF.  For information consult the CIF home page http://www.iucr.org/  #
# cif/home.html                                                              #
#                                                                            #
# This file may be used for bona fide research purposes within the           #
# scientific community so long as proper attribution is given to the journal # 
# article from which it was obtained.                                        #
#                                                                            #
##############################################################################
                                             
data_global
_audit_creation_method     'form.cif (version 2.0)'
_journal_data_validation_number     ?
_journal_date_recd_electronic     2008-03-30
_journal_date_accepted     2008-04-16
_journal_name_full     'Acta Crystallographica, Section E'
_journal_year     2008
_journal_volume     64
_journal_issue      5
_journal_page_first     o876
_journal_page_last     o877
_journal_paper_category     QO
_journal_coeditor_code     SJ2479
_publ_contact_author_name     'Assoc.Prof. Dr. Suchada Chantrapromma'
_publ_contact_author_address
;
      Department of Chemistry
      Faculty of Science
      Prince of Songkla University
      Hat-Yai, Songkhla 90112
      THAILAND
;
_publ_contact_author_email     suchada.c@psu.ac.th
_publ_contact_author_fax     '66 74 212918'
_publ_contact_author_phone     '66 74 288447'
_publ_section_title
;
(<i>E</i>)-2-[4-(Dimethylamino)styryl]-1-methylquinolinium iodide
sesquihydrate
;
loop_
    _publ_author_name
    _publ_author_footnote
    _publ_author_address
    'Suchada Chantrapromma' ?
;     Department of Chemistry
      Faculty of Science
      Prince of Songkla University
      Hat-Yai, Songkhla 90112
      Thailand
;
    'Thawanrat Kobkeatthawin' ?
;     Department of Chemistry
      Faculty of Science
      Prince of Songkla University
      Hat-Yai, Songkhla 90112
      Thailand
;
    'Kullapa Chanawanno' ?
;     Department of Chemistry
      Faculty of Science
      Prince of Songkla University
      Hat-Yai, Songkhla 90112
      Thailand
;
    'Chatchanok Karalai' ?
;     Department of Chemistry
      Faculty of Science
      Prince of Songkla University
      Hat-Yai, Songkhla 90112
      Thailand
;
    'Hoong-Kun Fun'
;
      Additional correspondence author, e-mail: hkfun@usm.my.
;
;     X-ray Crystallography Unit
      School of Physics
      Universiti Sains Malaysia
      11800 USM, Penang
      Malaysia
;
data_I
_audit_creation_method     SHELXL-97
_chemical_name_systematic
;
(<i>E</i>)-2-[4-(Dimethylamino)styryl]-1-methylquinolinium iodide
sesquihydrate
;
_chemical_name_common
;
;
_chemical_formula_moiety     'C20 H21 N2 +, I -, 1.5H2 O'
_chemical_formula_sum     'C20 H24 I N2 O1.5'
_chemical_formula_iupac     'C20 H21 N2 +, I -, 1.5H2 O'
_chemical_formula_weight     443.31
_chemical_melting_point     ?
_chemical_melting_point_gt     491
_chemical_melting_point_lt     493
_symmetry_cell_setting     Monoclinic
_symmetry_space_group_name_H-M     'C 2/c'
_symmetry_space_group_name_Hall     '-C 2yc'
loop_
    _symmetry_equiv_pos_as_xyz
    'x, y, z'
    '-x, y, -z+1/2'
    'x+1/2, y+1/2, z'
    '-x+1/2, y+1/2, -z+1/2'
    '-x, -y, -z'
    'x, -y, z-1/2'
    '-x+1/2, -y+1/2, -z'
    'x+1/2, -y+1/2, z-1/2'
_cell_length_a     20.8997(4)
_cell_length_b     10.5941(2)
_cell_length_c     18.4020(4)
_cell_angle_alpha     90.00
_cell_angle_beta     113.0470(10)
_cell_angle_gamma     90.00
_cell_volume     3749.24(13)
_cell_formula_units_Z     8
_cell_measurement_reflns_used     8240
_cell_measurement_theta_min     2.10
_cell_measurement_theta_max     35.00
_cell_measurement_temperature     100.00(10)
_exptl_crystal_description     Block
_exptl_crystal_colour     Green
_exptl_crystal_size_max     0.52
_exptl_crystal_size_mid     0.35
_exptl_crystal_size_min     0.12
_exptl_crystal_density_diffrn     1.571
_exptl_crystal_density_meas     ?
_exptl_crystal_density_method     'not measured'
_exptl_crystal_F_000     1784
_exptl_absorpt_coefficient_mu     1.720
_exptl_absorpt_correction_type     multi-scan
_exptl_absorpt_process_details     '(SADABS; Bruker, 2005)'
_exptl_absorpt_correction_T_min     0.4694
_exptl_absorpt_correction_T_max     0.8176
_exptl_special_details
;
The low-temparture data was collected with the Oxford Cryosystem Cobra
low-temperature attachment.
;
_diffrn_ambient_temperature     100.00(10)
_diffrn_radiation_type     MoK\a
_diffrn_radiation_wavelength     0.71073
_diffrn_radiation_source     'fine-focus sealed tube'
_diffrn_radiation_monochromator     graphite
_diffrn_measurement_device_type
;
Bruker SMART APEX2 CCD area-detector
;
_diffrn_measurement_method     \w
_diffrn_detector_area_resol_mean     8.33
_diffrn_reflns_number     50083
_diffrn_reflns_av_R_equivalents     0.0315
_diffrn_reflns_av_sigmaI/netI     0.0201
_diffrn_reflns_theta_min     2.12
_diffrn_reflns_theta_max     35.00
_diffrn_reflns_theta_full     35.00
_diffrn_measured_fraction_theta_max     1.000
_diffrn_measured_fraction_theta_full     1.000
_diffrn_reflns_limit_h_min     -33
_diffrn_reflns_limit_h_max     33
_diffrn_reflns_limit_k_min     -17
_diffrn_reflns_limit_k_max     15
_diffrn_reflns_limit_l_min     -29
_diffrn_reflns_limit_l_max     28
_diffrn_standards_number     0
_diffrn_standards_interval_count     ?
_diffrn_standards_interval_time     ?
_diffrn_standards_decay_%     ?
_refine_special_details
;
Refinement of <i>F</i>^2^ against ALL reflections. The weighted <i>R</i>-factor
<i>wR</i> and goodness of fit <i>S</i> are based on <i>F</i>^2^, conventional
<i>R</i>-factors <i>R</i> are based on <i>F</i>, with <i>F</i> set to zero for
negative <i>F</i>^2^. The threshold expression of <i>F</i>^2^ >
\s(<i>F</i>^2^) is used only for calculating <i>R</i>-factors(gt) <i>etc</i>.
and is not relevant to the choice of reflections for refinement.
<i>R</i>-factors based on <i>F</i>^2^ are statistically about twice as large
as those based on <i>F</i>, and <i>R</i>- factors based on ALL data will be
even larger.
;
_reflns_number_total     8240
_reflns_number_gt     7476
_reflns_threshold_expression     I>2\s(I)
_refine_ls_structure_factor_coef     Fsqd
_refine_ls_matrix_type     full
_refine_ls_R_factor_all     0.0332
_refine_ls_R_factor_gt     0.0287
_refine_ls_wR_factor_gt     0.0657
_refine_ls_wR_factor_ref     0.0677
_refine_ls_goodness_of_fit_ref     1.070
_refine_ls_restrained_S_all     1.070
_refine_ls_number_reflns     8240
_refine_ls_number_parameters     237
_refine_ls_number_restraints     0
_refine_ls_hydrogen_treatment     mixed
_refine_ls_weighting_scheme     calc
_refine_ls_weighting_details
         'calc w=1/[\s^2^(Fo^2^)+(0.0246P)^2^+7.1959P] where P=(Fo^2^+2Fc^2^)/3'
_atom_sites_solution_hydrogens     geom
_atom_sites_solution_primary     direct
_atom_sites_solution_secondary     difmap
_refine_ls_shift/su_max     0.001
_refine_ls_shift/su_mean     0.000
_refine_diff_density_max     1.576
_refine_diff_density_min     -0.797
_refine_ls_extinction_method     none
_refine_ls_extinction_coef     ?
loop_
    _atom_type_symbol
    _atom_type_description
    _atom_type_scat_dispersion_real
    _atom_type_scat_dispersion_imag
    _atom_type_scat_source
    'C' 'C' 0.0033 0.0016
                         'International Tables Vol C Tables 4.2.6.8 and 6.1.1.4'
    'H' 'H' 0.0000 0.0000
                         'International Tables Vol C Tables 4.2.6.8 and 6.1.1.4'
    'N' 'N' 0.0061 0.0033
                         'International Tables Vol C Tables 4.2.6.8 and 6.1.1.4'
    'O' 'O' 0.0106 0.0060
                         'International Tables Vol C Tables 4.2.6.8 and 6.1.1.4'
    'I' 'I' -0.4742 1.8119
                         'International Tables Vol C Tables 4.2.6.8 and 6.1.1.4'
_computing_data_collection     'APEX2 (Bruker, 2005)'
_computing_cell_refinement     'APEX2 (Bruker, 2005)'
_computing_data_reduction     'SAINT (Bruker, 2005)'
_computing_structure_solution     'SHELXTL (Sheldrick, 2008)'
_computing_structure_refinement     'SHELXTL (Sheldrick, 2008)'
_computing_molecular_graphics     'SHELXTL (Sheldrick, 2008)'
_computing_publication_material
;
SHELXTL (Sheldrick, 2008) and PLATON (Spek, 2003)
;
loop_
    _atom_site_type_symbol
    _atom_site_label
    _atom_site_fract_x
    _atom_site_fract_y
    _atom_site_fract_z
    _atom_site_U_iso_or_equiv
    _atom_site_adp_type
    _atom_site_calc_flag
    _atom_site_refinement_flags
    _atom_site_occupancy
    _atom_site_disorder_assembly
    _atom_site_disorder_group
    I I1 0.121463(5) 0.401312(10) 0.489877(6) 0.02205(3) Uani d . 1 . .
    N N1 0.34849(6) 0.45765(12) -0.04848(7) 0.0163(2) Uani d . 1 . .
    N N2 0.16088(7) 0.23257(14) 0.29101(8) 0.0219(2) Uani d . 1 . .
    C C1 0.39458(7) 0.47357(14) -0.08616(8) 0.0173(2) Uani d . 1 . .
    C C2 0.38630(8) 0.57284(16) -0.13994(9) 0.0222(3) Uani d . 1 . .
    H H2A 0.3488 0.6279 -0.1525 0.027 Uiso calc R 1 . .
    C C3 0.43416(9) 0.58795(17) -0.17383(10) 0.0249(3) Uani d . 1 . .
    H H3A 0.4283 0.6533 -0.2096 0.030 Uiso calc R 1 . .
    C C4 0.49123(8) 0.50731(18) -0.15566(9) 0.0244(3) Uani d . 1 . .
    H H4A 0.5234 0.5202 -0.1784 0.029 Uiso calc R 1 . .
    C C5 0.49965(8) 0.40906(16) -0.10418(9) 0.0219(3) Uani d . 1 . .
    H H5A 0.5371 0.3542 -0.0929 0.026 Uiso calc R 1 . .
    C C6 0.45170(8) 0.39079(14) -0.06823(8) 0.0183(2) Uani d . 1 . .
    C C7 0.45974(8) 0.29187(16) -0.01383(9) 0.0211(3) Uani d . 1 . .
    H H7A 0.4961 0.2347 -0.0029 0.025 Uiso calc R 1 . .
    C C8 0.41475(8) 0.27979(15) 0.02247(9) 0.0201(3) Uani d . 1 . .
    H H8A 0.4206 0.2142 0.0581 0.024 Uiso calc R 1 . .
    C C9 0.35853(7) 0.36612(14) 0.00684(8) 0.0163(2) Uani d . 1 . .
    C C10 0.31320(7) 0.35646(14) 0.04900(8) 0.0173(2) Uani d . 1 . .
    H H10A 0.2735 0.4065 0.0326 0.021 Uiso calc R 1 . .
    C C11 0.32564(7) 0.27790(14) 0.11134(8) 0.0170(2) Uani d . 1 . .
    H H11A 0.3652 0.2275 0.1265 0.020 Uiso calc R 1 . .
    C C12 0.28250(7) 0.26643(13) 0.15584(8) 0.0157(2) Uani d . 1 . .
    C C13 0.29994(7) 0.18026(14) 0.21874(9) 0.0185(2) Uani d . 1 . .
    H H13A 0.3396 0.1309 0.2309 0.022 Uiso calc R 1 . .
    C C14 0.26020(7) 0.16647(14) 0.26310(9) 0.0193(2) Uani d . 1 . .
    H H14A 0.2730 0.1075 0.3038 0.023 Uiso calc R 1 . .
    C C15 0.20009(7) 0.24148(14) 0.24709(8) 0.0164(2) Uani d . 1 . .
    C C16 0.18213(7) 0.32815(14) 0.18357(8) 0.0177(2) Uani d . 1 . .
    H H16A 0.1428 0.3783 0.1714 0.021 Uiso calc R 1 . .
    C C17 0.22208(7) 0.33918(14) 0.13970(8) 0.0176(2) Uani d . 1 . .
    H H17A 0.2088 0.3964 0.0981 0.021 Uiso calc R 1 . .
    C C18 0.17497(9) 0.13464(18) 0.35064(10) 0.0262(3) Uani d . 1 . .
    H H18A 0.2231 0.1376 0.3857 0.039 Uiso calc R 1 . .
    H H18B 0.1646 0.0535 0.3254 0.039 Uiso calc R 1 . .
    H H18C 0.1465 0.1481 0.3801 0.039 Uiso calc R 1 . .
    C C19 0.09759(8) 0.30611(17) 0.27093(10) 0.0236(3) Uani d . 1 . .
    H H19A 0.1078 0.3939 0.2680 0.035 Uiso calc R 1 . .
    H H19B 0.0792 0.2943 0.3107 0.035 Uiso calc R 1 . .
    H H19C 0.0640 0.2788 0.2208 0.035 Uiso calc R 1 . .
    C C20 0.28968(8) 0.54554(16) -0.07022(10) 0.0223(3) Uani d . 1 . .
    H H20A 0.2575 0.5167 -0.0483 0.034 Uiso calc R 1 . .
    H H20B 0.2667 0.5494 -0.1267 0.034 Uiso calc R 1 . .
    H H20C 0.3064 0.6280 -0.0499 0.034 Uiso calc R 1 . .
    O O1W 0.03830(8) 0.54957(15) 0.13362(8) 0.0297(3) Uani d . 1 . .
    O O2W 0.0000 0.6809(2) 0.2500 0.0385(5) Uani d S 1 . .
    H H1W2 0.0114(15) 0.633(3) 0.2215(16) 0.044(8) Uiso d . 1 . .
    H H1W1 0.0030(16) 0.508(3) 0.1033(17) 0.049(8) Uiso d . 1 . .
    H H2W1 0.0580(16) 0.564(3) 0.1055(18) 0.049(8) Uiso d . 1 . .
loop_
    _atom_site_aniso_label
    _atom_site_aniso_U_11
    _atom_site_aniso_U_22
    _atom_site_aniso_U_33
    _atom_site_aniso_U_12
    _atom_site_aniso_U_13
    _atom_site_aniso_U_23
    I1 0.01875(5) 0.02151(5) 0.02561(5) -0.00453(3) 0.00840(4) -0.00498(4)
    N1 0.0154(5) 0.0157(5) 0.0180(5) 0.0016(4) 0.0066(4) 0.0002(4)
    N2 0.0203(5) 0.0256(6) 0.0235(6) 0.0038(5) 0.0126(5) 0.0083(5)
    C1 0.0164(5) 0.0198(6) 0.0165(5) -0.0016(5) 0.0073(5) -0.0020(5)
    C2 0.0190(6) 0.0242(7) 0.0236(6) 0.0016(5) 0.0086(5) 0.0041(5)
    C3 0.0233(7) 0.0289(8) 0.0229(7) -0.0006(6) 0.0096(6) 0.0055(6)
    C4 0.0214(6) 0.0351(8) 0.0199(6) -0.0028(6) 0.0117(5) -0.0010(6)
    C5 0.0180(6) 0.0282(7) 0.0205(6) 0.0022(5) 0.0088(5) -0.0032(5)
    C6 0.0177(6) 0.0205(6) 0.0167(5) 0.0008(5) 0.0067(5) -0.0009(5)
    C7 0.0198(6) 0.0222(7) 0.0219(6) 0.0056(5) 0.0088(5) 0.0013(5)
    C8 0.0183(6) 0.0222(7) 0.0214(6) 0.0051(5) 0.0095(5) 0.0036(5)
    C9 0.0168(5) 0.0153(5) 0.0173(5) 0.0002(4) 0.0072(5) -0.0001(4)
    C10 0.0182(6) 0.0172(6) 0.0185(6) -0.0002(5) 0.0093(5) -0.0006(5)
    C11 0.0149(5) 0.0184(6) 0.0179(5) 0.0003(4) 0.0068(4) -0.0001(5)
    C12 0.0149(5) 0.0160(5) 0.0162(5) -0.0004(4) 0.0060(4) 0.0004(4)
    C13 0.0162(5) 0.0194(6) 0.0199(6) 0.0031(5) 0.0071(5) 0.0036(5)
    C14 0.0183(6) 0.0193(6) 0.0208(6) 0.0028(5) 0.0082(5) 0.0057(5)
    C15 0.0152(5) 0.0173(6) 0.0164(5) -0.0011(4) 0.0059(4) 0.0012(4)
    C16 0.0161(5) 0.0182(6) 0.0187(6) 0.0021(4) 0.0067(5) 0.0036(5)
    C17 0.0179(6) 0.0179(6) 0.0178(6) 0.0023(5) 0.0079(5) 0.0041(5)
    C18 0.0246(7) 0.0310(8) 0.0267(7) 0.0036(6) 0.0143(6) 0.0111(6)
    C19 0.0213(6) 0.0291(8) 0.0236(6) 0.0040(6) 0.0125(5) 0.0025(6)
    C20 0.0209(6) 0.0212(7) 0.0284(7) 0.0064(5) 0.0133(6) 0.0048(5)
    O1W 0.0271(6) 0.0340(7) 0.0266(6) 0.0012(5) 0.0092(5) 0.0014(5)
    O2W 0.0530(13) 0.0278(10) 0.0469(12) 0.000 0.0329(11) 0.000
_geom_special_details
;
All e.s.d.'s (except the e.s.d. in the dihedral angle between two l.s. planes)
are estimated using the full covariance matrix. The cell e.s.d.'s are taken
into account individually in the estimation of e.s.d.'s in distances, angles
and torsion angles; correlations between e.s.d.'s in cell parameters are only
used when they are defined by crystal symmetry. An approximate (isotropic)
treatment of cell e.s.d.'s is used for estimating e.s.d.'s involving l.s.
planes.
;
loop_
    _geom_bond_atom_site_label_1
    _geom_bond_atom_site_label_2
    _geom_bond_site_symmetry_2
    _geom_bond_distance
    _geom_bond_publ_flag
    N1 C9 . 1.3614(19) ?
    N1 C1 . 1.4001(18) ?
    N1 C20 . 1.4672(19) ?
    N2 C15 . 1.3611(18) ?
    N2 C19 . 1.453(2) ?
    N2 C18 . 1.454(2) ?
    C1 C2 . 1.408(2) ?
    C1 C6 . 1.412(2) ?
    C2 C3 . 1.380(2) ?
    C2 H2A . 0.9300 ?
    C3 C4 . 1.397(2) ?
    C3 H3A . 0.9300 ?
    C4 C5 . 1.372(2) ?
    C4 H4A . 0.9300 ?
    C5 C6 . 1.414(2) ?
    C5 H5A . 0.9300 ?
    C6 C7 . 1.413(2) ?
    C7 C8 . 1.356(2) ?
    C7 H7A . 0.9300 ?
    C8 C9 . 1.427(2) ?
    C8 H8A . 0.9300 ?
    C9 C10 . 1.4442(19) ?
    C10 C11 . 1.357(2) ?
    C10 H10A . 0.9300 ?
    C11 C12 . 1.4411(19) ?
    C11 H11A . 0.9300 ?
    C12 C13 . 1.406(2) ?
    C12 C17 . 1.408(2) ?
    C13 C14 . 1.381(2) ?
    C13 H13A . 0.9300 ?
    C14 C15 . 1.417(2) ?
    C14 H14A . 0.9300 ?
    C15 C16 . 1.417(2) ?
    C16 C17 . 1.3750(19) ?
    C16 H16A . 0.9300 ?
    C17 H17A . 0.9300 ?
    C18 H18A . 0.9600 ?
    C18 H18B . 0.9600 ?
    C18 H18C . 0.9600 ?
    C19 H19A . 0.9600 ?
    C19 H19B . 0.9600 ?
    C19 H19C . 0.9600 ?
    C20 H20A . 0.9600 ?
    C20 H20B . 0.9600 ?
    C20 H20C . 0.9600 ?
    O1W H1W1 . 0.85(3) ?
    O1W H2W1 . 0.79(3) ?
    O2W H1W2 . 0.83(3) ?
loop_
    _geom_angle_atom_site_label_1
    _geom_angle_atom_site_label_2
    _geom_angle_atom_site_label_3
    _geom_angle_site_symmetry_1
    _geom_angle_site_symmetry_3
    _geom_angle
    _geom_angle_publ_flag
    C9 N1 C1 . . 121.43(12) ?
    C9 N1 C20 . . 121.57(12) ?
    C1 N1 C20 . . 116.99(12) ?
    C15 N2 C19 . . 120.78(13) ?
    C15 N2 C18 . . 120.43(13) ?
    C19 N2 C18 . . 118.03(12) ?
    N1 C1 C2 . . 121.28(13) ?
    N1 C1 C6 . . 119.48(13) ?
    C2 C1 C6 . . 119.22(13) ?
    C3 C2 C1 . . 119.55(15) ?
    C3 C2 H2A . . 120.2 ?
    C1 C2 H2A . . 120.2 ?
    C2 C3 C4 . . 121.53(15) ?
    C2 C3 H3A . . 119.2 ?
    C4 C3 H3A . . 119.2 ?
    C5 C4 C3 . . 119.73(14) ?
    C5 C4 H4A . . 120.1 ?
    C3 C4 H4A . . 120.1 ?
    C4 C5 C6 . . 120.29(14) ?
    C4 C5 H5A . . 119.9 ?
    C6 C5 H5A . . 119.9 ?
    C1 C6 C7 . . 118.76(13) ?
    C1 C6 C5 . . 119.66(14) ?
    C7 C6 C5 . . 121.58(14) ?
    C8 C7 C6 . . 120.39(14) ?
    C8 C7 H7A . . 119.8 ?
    C6 C7 H7A . . 119.8 ?
    C7 C8 C9 . . 121.03(14) ?
    C7 C8 H8A . . 119.5 ?
    C9 C8 H8A . . 119.5 ?
    N1 C9 C8 . . 118.76(13) ?
    N1 C9 C10 . . 120.71(13) ?
    C8 C9 C10 . . 120.53(13) ?
    C11 C10 C9 . . 123.26(13) ?
    C11 C10 H10A . . 118.4 ?
    C9 C10 H10A . . 118.4 ?
    C10 C11 C12 . . 125.20(13) ?
    C10 C11 H11A . . 117.4 ?
    C12 C11 H11A . . 117.4 ?
    C13 C12 C17 . . 116.83(12) ?
    C13 C12 C11 . . 120.29(13) ?
    C17 C12 C11 . . 122.88(13) ?
    C14 C13 C12 . . 122.22(13) ?
    C14 C13 H13A . . 118.9 ?
    C12 C13 H13A . . 118.9 ?
    C13 C14 C15 . . 120.47(13) ?
    C13 C14 H14A . . 119.8 ?
    C15 C14 H14A . . 119.8 ?
    N2 C15 C14 . . 121.92(13) ?
    N2 C15 C16 . . 120.54(13) ?
    C14 C15 C16 . . 117.54(12) ?
    C17 C16 C15 . . 120.92(13) ?
    C17 C16 H16A . . 119.5 ?
    C15 C16 H16A . . 119.5 ?
    C16 C17 C12 . . 122.01(13) ?
    C16 C17 H17A . . 119.0 ?
    C12 C17 H17A . . 119.0 ?
    N2 C18 H18A . . 109.5 ?
    N2 C18 H18B . . 109.5 ?
    H18A C18 H18B . . 109.5 ?
    N2 C18 H18C . . 109.5 ?
    H18A C18 H18C . . 109.5 ?
    H18B C18 H18C . . 109.5 ?
    N2 C19 H19A . . 109.5 ?
    N2 C19 H19B . . 109.5 ?
    H19A C19 H19B . . 109.5 ?
    N2 C19 H19C . . 109.5 ?
    H19A C19 H19C . . 109.5 ?
    H19B C19 H19C . . 109.5 ?
    N1 C20 H20A . . 109.5 ?
    N1 C20 H20B . . 109.5 ?
    H20A C20 H20B . . 109.5 ?
    N1 C20 H20C . . 109.5 ?
    H20A C20 H20C . . 109.5 ?
    H20B C20 H20C . . 109.5 ?
    H1W1 O1W H2W1 . . 102(3) ?
loop_
    _geom_torsion_atom_site_label_1
    _geom_torsion_atom_site_label_2
    _geom_torsion_atom_site_label_3
    _geom_torsion_atom_site_label_4
    _geom_torsion_site_symmetry_1
    _geom_torsion_site_symmetry_2
    _geom_torsion_site_symmetry_3
    _geom_torsion_site_symmetry_4
    _geom_torsion
    _geom_torsion_publ_flag
    C9 N1 C1 C2 . . . . -176.27(14) ?
    C20 N1 C1 C2 . . . . 2.6(2) ?
    C9 N1 C1 C6 . . . . 1.9(2) ?
    C20 N1 C1 C6 . . . . -179.27(14) ?
    N1 C1 C2 C3 . . . . 177.80(15) ?
    C6 C1 C2 C3 . . . . -0.3(2) ?
    C1 C2 C3 C4 . . . . -0.4(3) ?
    C2 C3 C4 C5 . . . . 1.3(3) ?
    C3 C4 C5 C6 . . . . -1.4(2) ?
    N1 C1 C6 C7 . . . . 1.5(2) ?
    C2 C1 C6 C7 . . . . 179.65(14) ?
    N1 C1 C6 C5 . . . . -177.92(13) ?
    C2 C1 C6 C5 . . . . 0.2(2) ?
    C4 C5 C6 C1 . . . . 0.6(2) ?
    C4 C5 C6 C7 . . . . -178.79(15) ?
    C1 C6 C7 C8 . . . . -2.3(2) ?
    C5 C6 C7 C8 . . . . 177.06(15) ?
    C6 C7 C8 C9 . . . . -0.1(2) ?
    C1 N1 C9 C8 . . . . -4.2(2) ?
    C20 N1 C9 C8 . . . . 176.94(14) ?
    C1 N1 C9 C10 . . . . 175.76(13) ?
    C20 N1 C9 C10 . . . . -3.1(2) ?
    C7 C8 C9 N1 . . . . 3.4(2) ?
    C7 C8 C9 C10 . . . . -176.63(14) ?
    N1 C9 C10 C11 . . . . -171.48(14) ?
    C8 C9 C10 C11 . . . . 8.5(2) ?
    C9 C10 C11 C12 . . . . 179.05(14) ?
    C10 C11 C12 C13 . . . . 179.02(14) ?
    C10 C11 C12 C17 . . . . -1.2(2) ?
    C17 C12 C13 C14 . . . . 0.0(2) ?
    C11 C12 C13 C14 . . . . 179.79(14) ?
    C12 C13 C14 C15 . . . . -1.0(2) ?
    C19 N2 C15 C14 . . . . -176.95(15) ?
    C18 N2 C15 C14 . . . . -7.2(2) ?
    C19 N2 C15 C16 . . . . 3.7(2) ?
    C18 N2 C15 C16 . . . . 173.45(15) ?
    C13 C14 C15 N2 . . . . -178.22(15) ?
    C13 C14 C15 C16 . . . . 1.2(2) ?
    N2 C15 C16 C17 . . . . 178.95(15) ?
    C14 C15 C16 C17 . . . . -0.5(2) ?
    C15 C16 C17 C12 . . . . -0.5(2) ?
    C13 C12 C17 C16 . . . . 0.7(2) ?
    C11 C12 C17 C16 . . . . -179.05(14) ?
loop_
    _geom_hbond_atom_site_label_D
    _geom_hbond_atom_site_label_H
    _geom_hbond_atom_site_label_A
    _geom_hbond_site_symmetry_A
    _geom_hbond_distance_DH
    _geom_hbond_distance_HA
    _geom_hbond_distance_DA
    _geom_hbond_angle_DHA
    _geom_hbond_publ_flag
    O1W H1W1 I1 2_555 0.85(3) 2.74(3) 3.5832(16) 172(3) y
    O2W H1W2 O1W 1_555 0.83(3) 2.10(3) 2.9164(19) 167(3) y
    O1W H2W1 I1 6_565 0.79(3) 2.94(3) 3.7267(16) 174(3) y
    C3 H3A O2W 7_565 0.93 2.5992 3.371(2) 141 y
    C7 H7A I1 8_555 0.93 3.0383 3.9290(18) 161 y
    C17 H17A I1 6_565 0.93 3.0074 3.8784(14) 157 y
    C2 H2A Cg1 6_565 0.93 3.0219 3.7648(17) 138 y
