# Supplementary material for: (E)-2-[4-(Dimethyl­amino)styr­yl]-1-methyl­quinolinium iodide sesquihydrate
Source: Acta Crystallogr Sect E Struct Rep Online. 2008 Apr 18;64(Pt 5):o876–7. doi: 10.1107/S1600536808010465 (PMC2961130; doi:10.1107/S1600536808010465)
Supplement: Supplementary file 2 [file e-64-0o876-Isup2.hkl]

# 
# h,k,l, Fc-squared, Fo-squared, sigma(Fo-squared) and status flag 
# 
data_I
_shelx_title ' tk3m in C2/c (100K)' 
_shelx_refln_list_code          4 
_shelx_F_calc_maximum      668.49 
_exptl_crystal_F_000      1784.00 
_reflns_d_resolution_high  0.6196 
 
loop_ 
 _symmetry_equiv_pos_as_xyz 
 'x, y, z' 
 '-x, y, -z+1/2' 
 'x+1/2, y+1/2, z' 
 '-x+1/2, y+1/2, -z+1/2' 
 '-x, -y, -z' 
 'x, -y, z-1/2' 
 '-x+1/2, -y+1/2, -z' 
 'x+1/2, -y+1/2, z-1/2' 
 
_cell_length_a    20.8997 
_cell_length_b    10.5941 
_cell_length_c    18.4020 
_cell_angle_alpha  90.000 
_cell_angle_beta  113.047 
_cell_angle_gamma  90.000 
 
_shelx_F_squared_multiplier     1.000 
 
loop_ 
 _refln_index_h 
 _refln_index_k 
 _refln_index_l 
 _refln_F_squared_calc 
 _refln_F_squared_meas 
 _refln_F_squared_sigma 
 _refln_observed_status 
   2   0   0     2794.27     2782.26     44.16 o 
   4   0   0    96306.77   100548.37   1044.76 o 
   6   0   0     7576.72     7399.15     91.12 o 
   8   0   0    57737.07    55413.16    495.07 o 
  10   0   0    12112.74    14646.23    123.30 o 
  12   0   0    51703.39    50623.95    368.38 o 
  14   0   0     4423.11     4851.44     60.29 o 
  16   0   0    26219.81    26093.22    266.36 o 
  18   0   0    10006.70    10139.72    134.67 o 
  20   0   0     8444.07     8468.92    145.34 o 
  22   0   0     1042.77     1256.50     56.79 o 
  24   0   0    10556.80    10903.05    208.08 o 
  26   0   0     4037.87     4015.52    212.78 o 
  28   0   0     1212.66     1427.94    139.69 o 
  30   0   0     1889.06     1935.83    168.84 o 
   1   1   0      525.73      808.22     29.24 o 
   3   1   0    11081.10    12055.94    105.93 o 
   5   1   0    54536.39    57032.58    416.04 o 
   7   1   0     8347.73     7905.93     73.96 o 
   9   1   0    36732.05    37533.35    264.63 o 
  11   1   0    17664.93    18596.89    143.05 o 
  13   1   0    38233.80    37373.81    257.60 o 
  15   1   0     1664.45     1786.15     28.51 o 
  17   1   0    13314.46    13017.30    119.17 o 
  19   1   0     7226.03     7072.05     78.96 o 
  21   1   0    11141.07    10363.07    222.62 o 
  23   1   0      949.89      886.82     69.82 o 
  25   1   0     6900.15     6871.67    166.66 o 
  27   1   0      773.84      997.83     74.02 o 
  29   1   0     3818.60     3851.03    245.16 o 
   0   2   0       26.24       13.41     20.35 o 
   2   2   0    33241.25    36417.93    508.11 o 
   4   2   0    10114.31    10641.43     98.36 o 
   6   2   0      467.96      508.88     13.15 o 
   8   2   0    40541.91    43066.76    279.81 o 
  10   2   0       44.18       76.10      7.88 o 
  12   2   0    11047.41    10511.69    102.44 o 
  14   2   0      283.89      379.86     14.14 o 
  16   2   0     4469.57     4297.21     60.95 o 
  18   2   0     2189.72     2311.84     55.02 o 
  20   2   0      361.57      431.47     23.65 o 
  22   2   0     1790.18     1791.47     76.80 o 
  24   2   0      125.70      212.96     28.17 o 
  26   2   0      989.93     1007.01     53.59 o 
  28   2   0        6.18        4.79     26.65 o 
  30   2   0      368.58      400.08     86.27 o 
   1   3   0     8451.54     8990.00    194.23 o 
   3   3   0     8649.59     8668.20    135.87 o 
   5   3   0     1917.68     2008.34     36.74 o 
   7   3   0     1720.00     1771.22     33.73 o 
   9   3   0    42208.99    46088.91    305.37 o 
  11   3   0      105.29      164.02      9.19 o 
  13   3   0      134.92      240.53     17.08 o 
  15   3   0     1321.22     1519.22     36.17 o 
  17   3   0     2608.02     2411.02     84.39 o 
  19   3   0       42.53       65.04     23.75 o 
  21   3   0      739.60      728.50     43.96 o 
  23   3   0      293.64      272.24     31.76 o 
  25   3   0      445.98      353.64     37.84 o 
  27   3   0      212.73      181.75     39.94 o 
  29   3   0      272.00      162.80     37.49 o 
   0   4   0    55664.03    59162.86   1529.70 o 
   2   4   0      259.14      193.21     55.05 o 
   4   4   0    53733.94    54791.98    642.63 o 
   6   4   0      709.71      857.04     35.23 o 
   8   4   0    39773.88    40705.15    309.55 o 
  10   4   0        3.96       66.21     12.30 o 
  12   4   0    29883.18    29298.30    226.87 o 
  14   4   0     2149.65     2392.29     59.67 o 
  16   4   0    34069.22    31612.25    306.52 o 
  18   4   0     1231.54     1301.91     79.45 o 
  20   4   0    10993.08    10808.82    188.52 o 
  22   4   0      114.90      172.99     26.72 o 
  24   4   0     2151.85     2206.24     62.64 o 
  26   4   0     1125.30      933.70     58.49 o 
  28   4   0     1657.48     1603.39     86.07 o 
  30   4   0      892.65      727.69     68.20 o 
   1   5   0    27658.43    27229.76    538.90 o 
   3   5   0    37458.00    37000.41    489.20 o 
   5   5   0    46618.38    46317.93   1091.47 o 
   7   5   0    27223.02    27745.38    455.99 o 
   9   5   0    32861.60    32896.39    287.11 o 
  11   5   0    14234.87    14119.93    135.27 o 
  13   5   0    26530.93    27541.57    257.40 o 
  15   5   0     1799.84     1759.40     59.14 o 
  17   5   0    11694.04    12689.35    189.31 o 
  19   5   0     2189.30     2104.18     66.98 o 
  21   5   0    18000.43    17071.33    225.63 o 
  23   5   0     1457.58     1384.25     57.40 o 
  25   5   0     7861.26     8080.06    175.80 o 
  27   5   0      169.15      158.48     31.06 o 
  29   5   0     4661.58     4638.73    178.40 o 
   0   6   0    46771.32    48181.59   1298.88 o 
   2   6   0     2575.60     3135.12    151.80 o 
   4   6   0    57667.33    56738.93    613.54 o 
   6   6   0     1776.51     1889.37     54.00 o 
   8   6   0    22949.85    22111.63    232.10 o 
  10   6   0      389.91      511.80     22.60 o 
  12   6   0    28132.93    26469.24    343.85 o 
  14   6   0      756.57      632.82     45.37 o 
  16   6   0    10639.44    10265.79    123.58 o 
  18   6   0     5272.28     5023.48    142.41 o 
  20   6   0     6643.77     6941.36    189.62 o 
  22   6   0     4388.12     4509.28     96.41 o 
  24   6   0     7683.14     8264.81    205.64 o 
  26   6   0     1906.46     1803.49     75.33 o 
  28   6   0     2103.36     2203.85    113.96 o 
   1   7   0     2367.64     1936.79     74.15 o 
   3   7   0      852.67      811.78     41.94 o 
   5   7   0     5987.71     6166.91     91.46 o 
   7   7   0     5182.12     5577.41     80.28 o 
   9   7   0     2815.24     3039.09     53.27 o 
  11   7   0       60.04      128.76     17.09 o 
  13   7   0     6590.97     7086.97    111.10 o 
  15   7   0      582.83      570.25     33.92 o 
  17   7   0     1772.79     2055.33     60.48 o 
  19   7   0      371.24      365.22     40.25 o 
  21   7   0      141.45      132.03     37.32 o 
  23   7   0      114.29      118.02     42.24 o 
  25   7   0       91.71      101.90     34.27 o 
  27   7   0       14.58       57.01     33.00 o 
   0   8   0     1849.21     1713.30     59.06 o 
   2   8   0      446.41      410.19     26.90 o 
   4   8   0     3486.49     3676.28     76.83 o 
   6   8   0     1212.39     1230.99     75.94 o 
   8   8   0     1430.57     1426.19     52.52 o 
  10   8   0      146.41      138.00     33.40 o 
  12   8   0      759.06      793.68     35.60 o 
  14   8   0      358.93      356.09     62.79 o 
  16   8   0     1612.57     1598.13     54.36 o 
  18   8   0        6.68       -4.18     22.14 o 
  20   8   0     1060.77      907.99     78.65 o 
  22   8   0      135.27      132.43     35.36 o 
  24   8   0      430.53      308.78     46.33 o 
  26   8   0      155.54      167.62     42.68 o 
   1   9   0      943.80     1000.45     92.43 o 
   3   9   0     8593.11     8027.39    193.47 o 
   5   9   0    24484.25    26039.08    317.26 o 
   7   9   0    11006.65     9659.11    835.95 o 
   9   9   0    10464.63    10511.75    173.46 o 
  11   9   0     4050.65     4129.39    117.45 o 
  13   9   0     7814.15     7875.87    125.27 o 
  15   9   0     4410.47     4094.60    123.95 o 
  17   9   0     2980.73     2889.12    119.30 o 
  19   9   0      982.25     1065.43     63.69 o 
  21   9   0     5294.14     5098.89    149.00 o 
  23   9   0       14.01       55.23     32.03 o 
  25   9   0     1634.56     1422.86    118.98 o 
   0  10   0    15426.76    15759.87    319.68 o 
   2  10   0     6449.63     6395.35    142.28 o 
   4  10   0    20843.19    21104.53    389.92 o 
   6  10   0     1462.91     1615.20    123.45 o 
   8  10   0    22407.35    21646.54    496.17 o 
  10  10   0     1363.07     1415.16     47.25 o 
  12  10   0     9500.38     9085.82    154.48 o 
  14  10   0     1308.47     1277.31     56.93 o 
  16  10   0    12695.27    12505.13    195.25 o 
  18  10   0     2042.28     2189.38     66.76 o 
  20  10   0     4507.89     4252.45    133.19 o 
  22  10   0      492.49      410.43     50.48 o 
  24  10   0     4175.53     4217.43    131.13 o 
   1  11   0    12041.04    12101.45    189.20 o 
   3  11   0    29273.41    29200.71    614.31 o 
   5  11   0     2855.42     2817.80    101.71 o 
   7  11   0     1953.88     2081.31     78.97 o 
   9  11   0     6640.63     6986.85    210.99 o 
  11  11   0      922.82      944.98     62.13 o 
  13  11   0     6034.24     6377.57    186.63 o 
  15  11   0      380.30      448.01     41.58 o 
  17  11   0     2362.85     2552.70     72.02 o 
  19  11   0      308.27      333.02     44.92 o 
  21  11   0     2935.71     3177.72    152.53 o 
  23  11   0       78.40       69.91     36.01 o 
   0  12   0     2127.83     2112.27     91.20 o 
   2  12   0      137.79      180.88     26.02 o 
   4  12   0      134.68      131.45     22.70 o 
   6  12   0      372.38      317.70     27.42 o 
   8  12   0     2680.63     2592.96     67.04 o 
  10  12   0     2361.66     2567.95     75.43 o 
  12  12   0      660.47      619.27     70.74 o 
  14  12   0      153.52      154.77     30.61 o 
  16  12   0     3183.21     3365.02     92.44 o 
  18  12   0     1247.77     1264.60     60.95 o 
  20  12   0      541.30      704.64     65.40 o 
  22  12   0      867.52      714.72     63.98 o 
   1  13   0     1155.39     1089.38     52.49 o 
   3  13   0      604.32      642.48     41.70 o 
   5  13   0       10.57       16.64     20.30 o 
   7  13   0      213.79      210.56     27.10 o 
   9  13   0      233.15      164.96     37.86 o 
  11  13   0      212.39      301.62     59.23 o 
  13  13   0      243.69      195.85     34.28 o 
  15  13   0      562.21      505.23     48.27 o 
  17  13   0      172.90      157.56     42.90 o 
  19  13   0      288.15      288.37     60.34 o 
   0  14   0     5159.10     4972.71    145.23 o 
   2  14   0       96.95       63.68     25.59 o 
   4  14   0     2331.46     2356.90     76.20 o 
   6  14   0       37.11       54.86     25.09 o 
   8  14   0     3124.75     2970.43     89.09 o 
  10  14   0      118.60      128.20     54.75 o 
  12  14   0     4116.38     4382.55    225.98 o 
  14  14   0        0.54       74.05     37.62 o 
  16  14   0     1428.96     1339.57     80.89 o 
   1  15   0     2406.68     2591.71     76.20 o 
   3  15   0     2389.76     2135.78     69.50 o 
   5  15   0     2254.88     2210.01     93.50 o 
   7  15   0     2261.40     2335.23    319.86 o 
   9  15   0     2920.35     2824.65    102.40 o 
  11  15   0     1389.69     1539.07    221.57 o 
  13  15   0     3400.86     3056.80    121.31 o 
   0  16   0     4604.75     4822.69    202.14 o 
   2  16   0        6.78       17.91     33.46 o 
   4  16   0     2599.67     2975.44    194.05 o 
   6  16   0      345.11      292.93     46.72 o 
   8  16   0     2305.24     2222.41    242.15 o 
  10  16   0       66.06      103.39     45.56 o 
   1  17   0       41.47       69.12     39.57 o 
   3  17   0      215.51      127.50     43.95 o 
 -31   1   1      359.38      402.07     68.68 o 
 -29   1   1     1271.52     1481.37    101.72 o 
 -27   1   1     2094.47     2033.45     71.27 o 
 -25   1   1       77.77      159.19     27.53 o 
 -23   1   1     6107.68     5875.43    143.81 o 
 -21   1   1       40.83       92.34     14.97 o 
 -19   1   1    13992.27    13566.25    171.35 o 
 -17   1   1     1929.94     1874.90     32.99 o 
 -15   1   1    18545.49    18210.23    142.44 o 
 -13   1   1     5293.76     5330.63     48.82 o 
 -11   1   1    24745.14    25561.19    163.86 o 
  -9   1   1     5442.68     5377.58     49.38 o 
  -7   1   1    28764.58    29337.26    256.28 o 
  -5   1   1    33745.83    35835.89    358.36 o 
  -3   1   1     2128.70     2627.62     27.78 o 
  -1   1   1     2539.36     2558.92    102.36 o 
   1   1   1      253.71      108.55     10.80 o 
   3   1   1    51414.84    54394.71    423.78 o 
   5   1   1    12349.82    12641.79    101.92 o 
   7   1   1    48050.35    49322.18    332.07 o 
   9   1   1    19380.79    20627.54    149.08 o 
  11   1   1     8945.13     8683.85     70.35 o 
  13   1   1     1766.60     1721.44     31.34 o 
  15   1   1     8050.29     7615.05     93.67 o 
  17   1   1     2481.88     2367.20     37.78 o 
  19   1   1     7059.47     7223.97    105.15 o 
  21   1   1        3.26       55.19     15.97 o 
  23   1   1     7459.99     7149.08    151.00 o 
  25   1   1      141.23      201.78     31.19 o 
  27   1   1     1799.49     1736.71    160.28 o 
  29   1   1      172.30      140.28     49.96 o 
 -30   2   1     3625.67     3612.22    154.53 o 
 -28   2   1     3365.76     3158.35    122.31 o 
 -26   2   1     4742.66     4832.93    106.88 o 
 -24   2   1     4302.37     4076.00     92.34 o 
 -22   2   1     8465.96     8249.78    110.74 o 
 -20   2   1      301.55      352.50     20.49 o 
 -18   2   1    17999.96    17524.56    164.63 o 
 -16   2   1     3350.04     3568.85     45.75 o 
 -14   2   1    39783.83    40874.54    261.57 o 
 -12   2   1      474.44      724.46     21.04 o 
 -10   2   1    85696.86    86793.45    735.32 o 
  -8   2   1       77.83       64.82      9.47 o 
  -6   2   1   157641.19   159310.02   1791.89 o 
  -4   2   1      994.85     1014.17     29.90 o 
  -2   2   1   148978.92   153979.45   3454.48 o 
   0   2   1       25.89      -19.48      9.74 o 
   2   2   1   188418.97   195274.41   2146.21 o 
   4   2   1    43770.50    47033.83    393.48 o 
   6   2   1    48366.23    49315.54    346.87 o 
   8   2   1     1437.33     1883.68     50.12 o 
  10   2   1    43332.61    41699.68    283.00 o 
  12   2   1     5742.90     6228.75     64.18 o 
  14   2   1    37370.04    36379.82    245.93 o 
  16   2   1     4318.39     4453.36     61.82 o 
  18   2   1    10624.32    10810.29    118.15 o 
  20   2   1     2951.16     3161.16     62.54 o 
  22   2   1     6603.27     6509.52     97.34 o 
  24   2   1      566.51      714.54     41.22 o 
  26   2   1     5759.30     5883.34    124.02 o 
  28   2   1     1980.36     1865.64    112.40 o 
  30   2   1      757.23      786.74    123.74 o 
 -29   3   1       53.75       81.59     36.01 o 
 -27   3   1     6205.00     6007.45    152.04 o 
 -25   3   1      551.42      564.94     47.83 o 
 -23   3   1     9499.82     9595.30    137.21 o 
 -21   3   1     3729.05     3699.99     73.96 o 
 -19   3   1    21671.55    21715.04    430.53 o 
 -17   3   1     7081.75     6869.18     81.83 o 
 -15   3   1    28477.27    28324.30    232.11 o 
 -13   3   1     6157.34     6117.28     68.13 o 
 -11   3   1    56611.11    56646.88    372.33 o 
  -9   3   1    22143.04    21593.15    159.34 o 
  -7   3   1    29274.66    31183.60    253.12 o 
  -5   3   1     8513.35     8483.68    101.89 o 
  -3   3   1    69051.59    71243.70   1019.79 o 
  -1   3   1    57566.56    60726.07    890.87 o 
   1   3   1   105396.55   109757.55   2079.45 o 
   3   3   1    68504.77    68030.67    779.41 o 
   5   3   1    15712.83    15236.87    170.77 o 
   7   3   1    62532.30    64045.16    447.84 o 
   9   3   1     3807.68     2903.35     30.81 o 
  11   3   1    47455.29    49056.26    318.95 o 
  13   3   1     9240.87     9482.65     84.03 o 
  15   3   1    28515.63    29679.50    275.58 o 
  17   3   1      973.78     1048.19     39.77 o 
  19   3   1    22284.09    21744.80    261.13 o 
  21   3   1     3297.59     3213.37     77.38 o 
  23   3   1    22290.19    22387.91    312.22 o 
  25   3   1     1684.30     1761.81     69.47 o 
  27   3   1     3448.15     3675.06    103.93 o 
  29   3   1        6.30       33.29     31.73 o 
 -30   4   1      766.42      705.46     66.29 o 
 -28   4   1      350.01      380.98     51.12 o 
 -26   4   1     1873.47     2070.82     77.42 o 
 -24   4   1      871.62      816.59     44.04 o 
 -22   4   1     7881.92     8111.84    149.40 o 
 -20   4   1     2291.75     2080.53     59.47 o 
 -18   4   1     4363.55     4614.27    124.12 o 
 -16   4   1      257.87      336.53     23.14 o 
 -14   4   1     6330.81     6028.63     64.83 o 
 -12   4   1      237.67      249.37     12.07 o 
 -10   4   1    25482.42    24232.58    187.40 o 
  -8   4   1     2553.49     2615.78     43.05 o 
  -6   4   1    35977.83    36977.82    360.21 o 
  -4   4   1      986.77      962.64    152.45 o 
  -2   4   1    24177.78    24560.39    381.98 o 
   0   4   1       59.45      121.92     51.81 o 
   2   4   1    48302.51    48654.79    769.19 o 
   4   4   1        2.88       59.09     14.82 o 
   6   4   1    30322.87    29669.82    296.57 o 
   8   4   1      801.17      865.10     22.05 o 
  10   4   1    20124.85    20175.97    172.79 o 
  12   4   1     1433.11     1511.49     28.45 o 
  14   4   1    14416.16    13797.42    131.01 o 
  16   4   1     7651.54     6640.00    139.82 o 
  18   4   1     5398.75     5206.58    146.02 o 
  20   4   1     1133.35     1186.41     58.61 o 
  22   4   1       22.64       41.43     20.26 o 
  24   4   1     2413.50     2500.03     71.25 o 
  26   4   1      580.09      574.73     50.31 o 
  28   4   1     2624.52     2648.29    105.35 o 
 -29   5   1      179.14      178.83     44.36 o 
 -27   5   1      316.65      313.67     34.94 o 
 -25   5   1      463.06      457.92     36.15 o 
 -23   5   1     1701.69     1747.68     81.56 o 
 -21   5   1      669.43      738.88     41.22 o 
 -19   5   1      241.55      283.33     29.41 o 
 -17   5   1       75.80      119.79     17.94 o 
 -15   5   1       13.25       45.09     16.00 o 
 -13   5   1       19.04       98.95     13.22 o 
 -11   5   1     4721.40     5206.30     81.37 o 
  -9   5   1       18.54      153.25     19.70 o 
  -7   5   1     2516.61     2989.00     54.90 o 
  -5   5   1      727.24      802.01     51.75 o 
  -3   5   1      843.36      957.96     27.82 o 
  -1   5   1       38.92       94.89     11.62 o 
   1   5   1     2509.21     2983.06     66.15 o 
   3   5   1       20.75       94.98     16.60 o 
   5   5   1      713.31      706.67     21.56 o 
   7   5   1      431.65      524.30     37.33 o 
   9   5   1        5.78      109.23     11.17 o 
  11   5   1      439.29      575.76     33.25 o 
  13   5   1     1721.87     1886.90     38.16 o 
  15   5   1     2038.81     2365.41     46.50 o 
  17   5   1      403.07      339.06     28.47 o 
  19   5   1        8.40       35.54     20.29 o 
  21   5   1      314.48      329.11     40.51 o 
  23   5   1     1131.59     1030.86     56.65 o 
  25   5   1     1878.10     1914.16     66.54 o 
  27   5   1      579.06      600.74     75.38 o 
  29   5   1       44.79      116.16     55.70 o 
 -28   6   1        1.44       57.05     35.58 o 
 -26   6   1     4393.79     4200.34    108.80 o 
 -24   6   1      170.61       93.40     26.88 o 
 -22   6   1     3038.52     2802.48     73.88 o 
 -20   6   1     1472.72     1448.41     70.13 o 
 -18   6   1     5233.70     5054.02     98.69 o 
 -16   6   1       30.06       30.23     13.54 o 
 -14   6   1    14559.07    12930.18    157.85 o 
 -12   6   1      197.63      190.27     27.41 o 
 -10   6   1    10796.84    11527.55    127.63 o 
  -8   6   1      640.21      625.50     29.39 o 
  -6   6   1    13562.86    13757.87    155.11 o 
  -4   6   1     1085.38      945.06     24.87 o 
  -2   6   1    13019.98    14177.83    179.68 o 
   0   6   1       74.79       93.63     11.33 o 
   2   6   1     7358.42     8173.86    150.36 o 
   4   6   1      240.47      222.05     17.86 o 
   6   6   1    22288.52    22462.46    292.50 o 
   8   6   1     1563.84     1659.39     48.13 o 
  10   6   1    19618.45    20619.19    189.67 o 
  12   6   1      901.15     1045.84     45.92 o 
  14   6   1    15902.30    15800.45    185.56 o 
  16   6   1       14.65       55.66     14.45 o 
  18   6   1     9658.43     8924.02    157.34 o 
  20   6   1      102.07      170.10     27.28 o 
  22   6   1      460.18      476.01     37.56 o 
  24   6   1       42.67       68.71     31.79 o 
  26   6   1      398.92      308.81     41.71 o 
  28   6   1      370.89      175.88     48.80 o 
 -27   7   1     1535.78     1408.09     91.78 o 
 -25   7   1     1875.66     1764.03     83.61 o 
 -23   7   1     7333.13     7167.30    150.68 o 
 -21   7   1      283.00      258.89     34.24 o 
 -19   7   1    12393.12    11708.94    270.92 o 
 -17   7   1     2950.59     3169.43    105.33 o 
 -15   7   1     9379.62     9919.69    144.07 o 
 -13   7   1     5355.64     5588.24     86.39 o 
 -11   7   1    13951.55    13683.71    151.31 o 
  -9   7   1    12119.32    11920.36    196.23 o 
  -7   7   1    21386.46    22284.89    364.78 o 
  -5   7   1    14753.89    14705.65    270.06 o 
  -3   7   1    32122.19    32636.70    418.43 o 
  -1   7   1    34743.00    34700.64    450.36 o 
   1   7   1    13837.53    13843.93    369.48 o 
   3   7   1    20741.43    21359.34    280.59 o 
   5   7   1    47389.57    46834.04    708.91 o 
   7   7   1    32057.48    32635.85    298.37 o 
   9   7   1     7176.99     6761.82    130.12 o 
  11   7   1    17566.67    17851.98    201.57 o 
  13   7   1     1688.44     1451.64     48.11 o 
  15   7   1    19288.63    19229.10    238.61 o 
  17   7   1     2770.89     2748.74     91.32 o 
  19   7   1     9116.87     9019.48    201.77 o 
  21   7   1      822.30      820.19     58.64 o 
  23   7   1     4569.35     4254.08    125.00 o 
  25   7   1     2229.78     2028.43    165.11 o 
  27   7   1     6058.26     5831.41    165.68 o 
 -26   8   1     3907.46     4147.63    146.70 o 
 -24   8   1      243.91      193.63     39.67 o 
 -22   8   1    14104.33    14307.57    343.78 o 
 -20   8   1     1086.90      979.77     60.27 o 
 -18   8   1    10156.01     9396.11    253.68 o 
 -16   8   1     2217.80     2108.86     60.09 o 
 -14   8   1    20411.74    20134.08    244.78 o 
 -12   8   1     1142.43     1225.98    117.92 o 
 -10   8   1    23877.33    23522.65    574.10 o 
  -8   8   1     1521.37     1646.88     50.07 o 
  -6   8   1    28019.92    27504.36    477.13 o 
  -4   8   1       50.75       58.54     11.83 o 
  -2   8   1    39453.35    39540.76    521.24 o 
   0   8   1     1224.79     1264.44     58.91 o 
   2   8   1    33478.64    34201.07    434.39 o 
   4   8   1     1812.19     1871.15    115.86 o 
   6   8   1     8815.55     8795.83    301.23 o 
   8   8   1     4487.38     4517.62    148.95 o 
  10   8   1    26070.42    25567.76    306.84 o 
  12   8   1     1942.34     1949.61     88.26 o 
  14   8   1     9922.06     9732.86    147.07 o 
  16   8   1     3327.58     3486.02    100.96 o 
  18   8   1     8791.41     9004.87    200.33 o 
  20   8   1     2259.17     2254.23     89.78 o 
  22   8   1     7611.20     7916.67    196.35 o 
  24   8   1      253.11      201.24     43.10 o 
  26   8   1     4739.26     5296.64    179.47 o 
 -25   9   1      665.35      618.56     91.00 o 
 -23   9   1      152.29      119.71     36.17 o 
 -21   9   1      135.92      193.93     37.25 o 
 -19   9   1     2956.81     3024.68     95.66 o 
 -17   9   1      505.50      524.87     35.34 o 
 -15   9   1     6368.85     6522.02    114.15 o 
 -13   9   1     1347.89     1312.64     57.67 o 
 -11   9   1     6432.16     6719.51    151.62 o 
  -9   9   1     4410.70     4280.81    130.86 o 
  -7   9   1    10664.80    10387.60    178.02 o 
  -5   9   1    11080.63    10835.74    187.61 o 
  -3   9   1    16036.43    15526.43    275.99 o 
  -1   9   1     9863.29     9743.00    168.98 o 
   1   9   1    11213.67    11224.11    330.78 o 
   3   9   1     6378.25     6188.35     96.92 o 
   5   9   1     6852.51     6352.90    250.53 o 
   7   9   1    14650.19    14504.57    237.20 o 
   9   9   1      878.79      887.99     59.03 o 
  11   9   1     7311.39     7649.22    134.27 o 
  13   9   1     1438.35     1424.07     50.56 o 
  15   9   1     3810.21     3666.20     95.67 o 
  17   9   1      404.39      362.59     34.96 o 
  19   9   1     3827.69     4208.88    131.72 o 
  21   9   1        0.12       52.76     36.45 o 
  23   9   1     2594.71     2598.88    106.15 o 
  25   9   1       84.77      114.60     41.02 o 
 -24  10   1     1018.03     1110.89    122.11 o 
 -22  10   1       86.62      187.13     38.00 o 
 -20  10   1      408.79      367.53     52.49 o 
 -18  10   1      467.48      511.12     38.00 o 
 -16  10   1      201.60      255.65     28.92 o 
 -14  10   1      466.16      613.13     52.20 o 
 -12  10   1       81.23       90.11     24.92 o 
 -10  10   1        2.92       21.02     23.85 o 
  -8  10   1      392.84      450.02     87.86 o 
  -6  10   1      173.99      201.11     32.11 o 
  -4  10   1     1491.59     1320.04     81.53 o 
  -2  10   1     1187.67     1259.80     41.06 o 
   0  10   1      179.08      272.15     30.26 o 
   2  10   1     1645.04     1713.34    127.79 o 
   4  10   1     2279.02     2311.52     67.17 o 
   6  10   1      149.58      185.78     17.23 o 
   8  10   1       49.02       36.22     19.10 o 
  10  10   1      159.94      188.11     25.19 o 
  12  10   1      268.89      312.22     32.46 o 
  14  10   1      332.80      329.93     35.95 o 
  16  10   1       41.95       58.01     23.21 o 
  18  10   1       11.63       65.11     25.29 o 
  20  10   1      639.58      657.95     87.16 o 
  22  10   1       27.24       67.63     38.09 o 
  24  10   1      107.35      162.29     43.63 o 
 -23  11   1      706.99      694.50    142.40 o 
 -21  11   1      527.87      463.39     50.14 o 
 -19  11   1     2470.13     2221.74     83.70 o 
 -17  11   1     2210.27     1996.86     64.41 o 
 -15  11   1     1320.87     1422.14    117.12 o 
 -13  11   1     1886.91     1844.03    129.91 o 
 -11  11   1     1126.17     1023.87     42.48 o 
  -9  11   1     1659.46     1532.59     72.50 o 
  -7  11   1     2515.00     2701.12    104.03 o 
  -5  11   1     7137.59     6728.64    180.27 o 
  -3  11   1      389.16      504.83     57.37 o 
  -1  11   1     3106.94     3173.33    121.98 o 
   1  11   1      879.12      935.63    109.66 o 
   3  11   1       48.22       59.70     23.70 o 
   5  11   1      500.24      540.16     41.36 o 
   7  11   1     2428.47     2350.59     98.71 o 
   9  11   1      328.72      276.27     26.38 o 
  11  11   1     2840.85     2633.39     75.04 o 
  13  11   1      876.76      912.74     52.38 o 
  15  11   1      207.83      166.53     35.90 o 
  17  11   1     1103.64      990.74     66.06 o 
  19  11   1     1497.03     1356.55     72.69 o 
  21  11   1      956.88      902.76     73.94 o 
  23  11   1      241.61      177.89     42.97 o 
 -22  12   1     2690.80     2645.52    163.64 o 
 -20  12   1     1085.24     1009.91     87.20 o 
 -18  12   1     2422.23     2558.28     78.84 o 
 -16  12   1     1201.97     1130.95     66.99 o 
 -14  12   1     8080.40     8107.13    143.44 o 
 -12  12   1      724.15      933.72     66.54 o 
 -10  12   1     8283.20     8053.39    210.06 o 
  -8  12   1      282.24      289.50     89.20 o 
  -6  12   1    11048.95    11283.60    285.06 o 
  -4  12   1       35.91       86.84     34.55 o 
  -2  12   1    11438.67    11024.63    181.31 o 
   0  12   1        8.02       70.75     20.80 o 
   2  12   1     8708.99     8334.69    149.39 o 
   4  12   1     1602.73     1661.62     80.68 o 
   6  12   1    12695.38    12712.51    191.98 o 
   8  12   1      288.74      337.53     45.58 o 
  10  12   1    13011.51    12978.43    219.81 o 
  12  12   1       90.17      138.56     29.97 o 
  14  12   1     5055.67     5176.22    160.38 o 
  16  12   1     1103.71     1236.92     75.70 o 
  18  12   1     3592.30     3623.25    147.56 o 
  20  12   1     1106.53      975.20     78.36 o 
 -19  13   1     2465.59     2650.07     89.37 o 
 -17  13   1     1626.75     1558.40     88.73 o 
 -15  13   1     3576.80     3701.51    100.80 o 
 -13  13   1     2974.69     3264.22    172.43 o 
 -11  13   1     3692.64     3744.64    136.30 o 
  -9  13   1     3276.13     2920.03    129.60 o 
  -7  13   1     4298.95     4304.62    126.92 o 
  -5  13   1     4540.94     4711.31    179.42 o 
  -3  13   1     4857.50     4944.41    102.09 o 
  -1  13   1     6618.19     6755.87    220.01 o 
   1  13   1     3640.50     3645.32    208.57 o 
   3  13   1     9504.21     9461.84    158.93 o 
   5  13   1     4167.91     4215.07    227.14 o 
   7  13   1     5108.15     5155.41    108.59 o 
   9  13   1     2560.08     2381.55     99.83 o 
  11  13   1     2526.28     2826.43    113.37 o 
  13  13   1      180.96      160.98     39.52 o 
  15  13   1     3226.34     3313.34    100.49 o 
  17  13   1      854.17      824.49     70.80 o 
  19  13   1     2067.70     2028.08     90.08 o 
 -18  14   1     1763.72     1943.13    141.74 o 
 -16  14   1      544.93      590.25     57.24 o 
 -14  14   1     1422.42     1656.58    157.95 o 
 -12  14   1      456.87      483.25     44.65 o 
 -10  14   1     1623.51     1611.11     99.88 o 
  -8  14   1     1875.30     1854.52     65.30 o 
  -6  14   1     2595.82     2614.88     82.92 o 
  -4  14   1       16.97       48.25     25.96 o 
  -2  14   1     3050.40     2916.46     80.26 o 
   0  14   1      104.49       73.59     34.04 o 
   2  14   1     2777.16     2766.12     78.52 o 
   4  14   1        1.04       20.33     29.23 o 
   6  14   1     3186.64     3259.43     86.92 o 
   8  14   1      601.80      491.17     50.14 o 
  10  14   1     1901.45     2222.25     81.88 o 
  12  14   1     1842.34     1905.28     87.45 o 
  14  14   1     1749.12     1963.36     94.15 o 
  16  14   1      695.78      712.95     67.78 o 
 -15  15   1       55.28       85.51     41.16 o 
 -13  15   1        0.15       48.81     41.47 o 
 -11  15   1       18.58       24.98     39.32 o 
  -9  15   1      501.28      569.99    100.61 o 
  -7  15   1      131.27      184.19     72.85 o 
  -5  15   1        4.47        7.25     25.69 o 
  -3  15   1      284.93      261.12     32.89 o 
  -1  15   1       46.12       82.50     27.34 o 
   1  15   1        5.71       38.15     27.24 o 
   3  15   1       12.78       43.21     26.29 o 
   5  15   1      148.12      118.69     32.20 o 
   7  15   1      161.28      123.96     38.30 o 
   9  15   1       18.49      -29.04     34.56 o 
  11  15   1      111.86      167.68     48.33 o 
  13  15   1        0.77       88.68     44.88 o 
 -10  16   1     1030.99     1000.10     84.65 o 
  -8  16   1        9.52       51.36     35.82 o 
  -6  16   1      920.23     1012.89     65.93 o 
  -4  16   1       69.04       46.68     49.03 o 
  -2  16   1      502.26      430.20     50.16 o 
   0  16   1      131.44      128.87     45.56 o 
   2  16   1     1133.89     1103.57    268.75 o 
   4  16   1       78.38      103.97     44.17 o 
   6  16   1     1073.62      904.98     65.66 o 
   8  16   1       50.87       77.42     41.83 o 
  10  16   1      463.57      482.77     60.78 o 
  -3  17   1      907.78      863.08    109.63 o 
  -1  17   1      889.41      987.35    138.54 o 
   1  17   1      558.86      547.87    150.33 o 
 -30   0   2     2627.28     2428.46    175.31 o 
 -28   0   2     1158.90     1317.38    132.29 o 
 -26   0   2     1997.67     2032.26    239.84 o 
 -24   0   2     8407.45     8447.12    155.44 o 
 -22   0   2      188.09      276.45     35.42 o 
 -20   0   2    16315.94    16428.38    229.68 o 
 -18   0   2       79.57      314.38     25.24 o 
 -16   0   2    25120.13    26017.11    279.62 o 
 -14   0   2     3962.33     3998.59     56.72 o 
 -12   0   2   100358.27    96661.88    721.70 o 
 -10   0   2     4538.69     4826.29     54.45 o 
  -8   0   2    99068.08    99661.64   1032.39 o 
  -6   0   2     2966.14     2609.86     38.67 o 
  -4   0   2    78113.55    84439.66    939.88 o 
  -2   0   2    22684.55    23406.84    334.92 o 
   0   0   2    99941.97    97036.19   1658.07 o 
   2   0   2     7546.89     7736.97     92.74 o 
   4   0   2   334877.94   324651.88   3097.59 o 
   6   0   2    19635.64    21056.00    200.33 o 
   8   0   2    81327.70    82543.35    681.06 o 
  10   0   2     3577.98     3724.36     55.98 o 
  12   0   2    53483.53    53680.91    488.14 o 
  14   0   2     3282.46     3805.97     69.64 o 
  16   0   2    21532.66    21056.28    241.70 o 
  18   0   2     6069.65     6360.41    107.69 o 
  20   0   2    15214.63    15224.59    202.10 o 
  22   0   2     3441.94     3527.64    125.95 o 
  24   0   2     8136.55     8524.45    257.27 o 
  26   0   2     4662.75     5069.70    247.01 o 
  28   0   2     3050.42     2897.96    193.35 o 
  30   0   2     5420.75     5766.79    290.03 o 
 -31   1   2      178.69      345.76     64.52 o 
 -29   1   2     4618.43     4660.16    149.11 o 
 -27   1   2     1180.02     1127.32     55.48 o 
 -25   1   2     6427.08     6348.39    119.89 o 
 -23   1   2     1662.79     1971.25     67.00 o 
 -21   1   2    38051.79    36413.93    325.82 o 
 -19   1   2     6561.99     6603.46     78.62 o 
 -17   1   2    22912.46    22149.62    168.01 o 
 -15   1   2     7880.35     7766.38     68.33 o 
 -13   1   2    19694.57    20739.42    135.45 o 
 -11   1   2    16839.59    17572.97    121.67 o 
  -9   1   2    32181.81    32274.15    227.50 o 
  -7   1   2    83466.88    86370.23    721.61 o 
  -5   1   2    60817.25    63909.01    667.78 o 
  -3   1   2    48555.50    52288.56    456.16 o 
  -1   1   2     4459.13     4857.76     72.22 o 
   1   1   2    24539.21    25233.00    193.35 o 
   3   1   2      477.00      719.80     11.01 o 
   5   1   2    84600.77    86391.69    628.50 o 
   7   1   2     1230.49     1177.88     16.75 o 
   9   1   2    30954.61    31541.98    207.66 o 
  11   1   2     2065.68     1937.55     26.94 o 
  13   1   2    31198.23    30239.79    222.27 o 
  15   1   2     4463.19     4364.98     54.94 o 
  17   1   2    21768.05    21514.94    177.81 o 
  19   1   2      601.49      681.77     34.99 o 
  21   1   2     6052.33     6242.34     99.44 o 
  23   1   2      185.05      220.39     26.15 o 
  25   1   2     5086.84     5333.95    211.98 o 
  27   1   2       19.12       43.90     36.15 o 
  29   1   2     2488.62     2348.68    157.97 o 
 -30   2   2      102.39       62.21     34.96 o 
 -28   2   2      597.62      617.20     67.21 o 
 -26   2   2      173.22      221.67     31.74 o 
 -24   2   2      757.56      731.40     43.33 o 
 -22   2   2     2458.47     2466.07     80.13 o 
 -20   2   2      395.99      418.72     30.45 o 
 -18   2   2      106.49      142.71     12.57 o 
 -16   2   2     1267.12     1251.15     41.10 o 
 -14   2   2      391.19      513.33     22.83 o 
 -12   2   2     3780.02     3464.34    100.04 o 
 -10   2   2     4320.26     4667.33     44.88 o 
  -8   2   2    11523.66    10342.41    114.11 o 
  -6   2   2     7432.65     8329.81    101.47 o 
  -4   2   2    17187.33    17119.98    203.03 o 
  -2   2   2      810.75      798.17     17.35 o 
   0   2   2    80166.56    84851.79    977.54 o 
   2   2   2   109346.05   112810.90   1161.59 o 
   4   2   2    12127.22    11868.90    106.82 o 
   6   2   2      814.06      857.66     15.56 o 
   8   2   2     5916.51     5743.71     57.90 o 
  10   2   2     1532.76     1781.71     27.18 o 
  12   2   2     6127.22     6476.28     82.06 o 
  14   2   2     1004.98     1052.58     27.78 o 
  16   2   2     1881.93     1964.31     41.71 o 
  18   2   2     3323.52     3331.44     75.69 o 
  20   2   2      763.33      763.94     33.78 o 
  22   2   2     2081.52     2111.19     59.46 o 
  24   2   2      130.55      139.44     25.58 o 
  26   2   2      342.63      389.77     82.97 o 
  28   2   2      495.49      437.13    114.72 o 
 -31   3   2       22.13       61.02     33.23 o 
 -29   3   2       17.17       26.54     33.24 o 
 -27   3   2      482.00      496.76     71.32 o 
 -25   3   2      406.42      375.77     64.39 o 
 -23   3   2     1080.39     1038.19     55.18 o 
 -21   3   2     6488.03     6163.98     99.00 o 
 -19   3   2     1671.91     1752.60     51.77 o 
 -17   3   2      593.63      642.97     34.58 o 
 -15   3   2     1749.72     1552.40     26.48 o 
 -13   3   2       40.65       80.77     10.00 o 
 -11   3   2     4981.81     4908.17     48.98 o 
  -9   3   2       10.34       50.31      7.11 o 
  -7   3   2     6882.39     7731.25     74.52 o 
  -5   3   2    36416.56    38602.91    407.42 o 
  -3   3   2    24027.34    22962.74   1437.89 o 
  -1   3   2     9776.32    10517.86    207.17 o 
   1   3   2    40725.10    43466.16    517.37 o 
   3   3   2       94.33      231.29     18.49 o 
   5   3   2     4900.09     5146.79     83.75 o 
   7   3   2     3898.21     4149.36     37.64 o 
   9   3   2     4064.24     4280.36     71.12 o 
  11   3   2     3700.80     3777.17     44.41 o 
  13   3   2     4161.12     4199.69     63.40 o 
  15   3   2       91.32      160.43     15.87 o 
  17   3   2     1317.16     1239.37     46.57 o 
  19   3   2      616.00      608.27     54.48 o 
  21   3   2     4152.37     3955.96    132.05 o 
  23   3   2      196.78      165.56     27.95 o 
  25   3   2      522.37      445.19     38.19 o 
  27   3   2       23.31       65.84     30.44 o 
  29   3   2     1524.54     1440.11    296.50 o 
 -30   4   2      788.07      708.22     64.81 o 
 -28   4   2     3703.62     3557.08    116.14 o 
 -26   4   2      682.22      568.33     40.52 o 
 -24   4   2     6755.90     6553.80    140.97 o 
 -22   4   2     2124.72     2073.18     80.66 o 
 -20   4   2     6696.66     6260.41    108.82 o 
 -18   4   2      554.62      563.62     27.86 o 
 -16   4   2    18575.30    19174.48    177.87 o 
 -14   4   2       33.76      114.11     10.14 o 
 -12   4   2    61898.63    63093.59    564.25 o 
 -10   4   2      106.81      211.80     11.81 o 
  -8   4   2    28734.38    28321.31    273.25 o 
  -6   4   2     8372.77     9872.08    264.52 o 
  -4   4   2    61275.44    64785.12   1003.52 o 
  -2   4   2      660.82      567.22     90.96 o 
   0   4   2    68285.07    75283.77   1108.77 o 
   2   4   2       25.24       69.11     17.56 o 
   4   4   2    48927.22    48115.16    438.33 o 
   6   4   2      220.79      337.95     16.61 o 
   8   4   2    37452.77    36913.81    267.43 o 
  10   4   2     4020.45     4217.41     62.89 o 
  12   4   2    18148.10    18029.52    152.14 o 
  14   4   2     1605.09     2039.70     42.10 o 
  16   4   2    17209.03    16259.75    206.47 o 
  18   4   2     2135.16     2192.83     77.57 o 
  20   4   2     5766.67     5919.08    142.11 o 
  22   4   2      537.03      454.66     36.46 o 
  24   4   2     2345.99     2459.23     74.83 o 
  26   4   2     1390.79     1299.65    108.83 o 
  28   4   2     2345.95     2379.90     91.50 o 
 -29   5   2     3788.11     3963.47    125.40 o 
 -27   5   2      468.97      488.76     42.07 o 
 -25   5   2     7965.82     7574.25    124.20 o 
 -23   5   2     1963.05     2050.01     59.17 o 
 -21   5   2     7852.65     7378.80    126.43 o 
 -19   5   2     8913.74     8583.06    132.32 o 
 -17   5   2    20219.24    19729.91    205.97 o 
 -15   5   2     9595.54     9497.18    103.36 o 
 -13   5   2    24983.40    27944.44    256.07 o 
 -11   5   2     7044.17     6421.84     81.08 o 
  -9   5   2    39975.14    42422.14    406.49 o 
  -7   5   2    11549.94     9934.53    118.61 o 
  -5   5   2    51222.40    53426.47    633.07 o 
  -3   5   2    49015.63    49377.38    613.49 o 
  -1   5   2    40836.49    40035.02    451.38 o 
   1   5   2    88583.98    91732.70    999.37 o 
   3   5   2    20771.83    20163.13    367.25 o 
   5   5   2    53253.70    52100.19    458.97 o 
   7   5   2     8468.94     8321.63    112.28 o 
   9   5   2    39623.94    39704.48    339.22 o 
  11   5   2     6026.24     5789.45     65.15 o 
  13   5   2    35953.27    35453.71    314.08 o 
  15   5   2      409.62      467.91     23.50 o 
  17   5   2    14695.04    15239.79    273.87 o 
  19   5   2      520.55      438.57     63.31 o 
  21   5   2    12761.71    12980.15    445.41 o 
  23   5   2       54.46       40.97     22.94 o 
  25   5   2     6841.55     6957.44    163.33 o 
  27   5   2       61.25      102.76     36.21 o 
 -28   6   2     3215.38     3474.03    112.66 o 
 -26   6   2     1496.52     1359.60     66.32 o 
 -24   6   2     2891.76     3016.55     73.27 o 
 -22   6   2       59.36      132.86     24.00 o 
 -20   6   2     8908.03     9258.03    185.04 o 
 -18   6   2      933.19     1006.45     38.99 o 
 -16   6   2    19336.68    18702.52    193.88 o 
 -14   6   2     6800.75     5802.35     79.67 o 
 -12   6   2    16877.27    16168.80    345.68 o 
 -10   6   2      822.85      716.25     21.43 o 
  -8   6   2    52110.40    52489.83    549.44 o 
  -6   6   2      385.09      618.12     52.64 o 
  -4   6   2    11436.48    10938.84    139.60 o 
  -2   6   2       20.34       65.50     10.99 o 
   0   6   2    57077.62    58247.74    578.12 o 
   2   6   2     2758.37     2612.22    112.36 o 
   4   6   2    40005.44    39516.92    367.60 o 
   6   6   2     3271.60     3588.48     50.62 o 
   8   6   2    31168.19    30715.32    267.38 o 
  10   6   2     7759.66     8124.59     96.40 o 
  12   6   2    13501.47    12915.08    146.34 o 
  14   6   2     1123.11     1345.32     41.25 o 
  16   6   2    11557.32    10683.89    137.05 o 
  18   6   2     3897.73     3885.52     96.60 o 
  20   6   2     3630.19     3655.73    134.27 o 
  22   6   2     1745.50     1581.37     78.29 o 
  24   6   2     6077.03     6395.04    188.52 o 
  26   6   2     1055.44     1132.91     74.67 o 
  28   6   2      825.19      880.10     75.79 o 
 -29   7   2      465.68      445.45     52.81 o 
 -27   7   2       38.63       20.28     29.32 o 
 -25   7   2     1359.05     1322.80    129.51 o 
 -23   7   2      452.34      449.94     44.27 o 
 -21   7   2     1572.08     1442.91     96.50 o 
 -19   7   2      363.77      401.48     60.14 o 
 -17   7   2     2755.30     2924.98    114.86 o 
 -15   7   2     2630.87     2137.06     56.11 o 
 -13   7   2     1687.44     1864.01     48.44 o 
 -11   7   2     3001.97     3055.90     52.06 o 
  -9   7   2     4692.81     5061.68     97.08 o 
  -7   7   2     5455.23     5305.86     77.40 o 
  -5   7   2      825.30      855.07     42.58 o 
  -3   7   2    11873.46    12326.91    266.85 o 
  -1   7   2      263.30      299.54     19.74 o 
   1   7   2     6261.96     6378.91     92.70 o 
   3   7   2     8326.92     7702.83    104.53 o 
   5   7   2     3637.04     3530.85     64.39 o 
   7   7   2      462.79      548.59     23.18 o 
   9   7   2     2319.50     2381.78     78.62 o 
  11   7   2      591.91      732.70     31.77 o 
  13   7   2     4449.47     4623.92     88.21 o 
  15   7   2        5.80       26.95     17.62 o 
  17   7   2     4284.02     4214.52    100.12 o 
  19   7   2        0.08       26.85     27.51 o 
  21   7   2     1223.90     1318.05    133.39 o 
  23   7   2      635.92      786.19     91.85 o 
  25   7   2        8.40       44.76     34.74 o 
  27   7   2      121.95      155.97     39.06 o 
 -28   8   2      317.20      271.93     47.82 o 
 -26   8   2       45.41       70.84     29.42 o 
 -24   8   2       67.64       48.53     46.07 o 
 -22   8   2     1962.77     2142.51    194.26 o 
 -20   8   2      468.67      357.77     72.78 o 
 -18   8   2      188.96      170.90     33.44 o 
 -16   8   2     5197.58     4576.22     88.06 o 
 -14   8   2       53.85      128.01     36.29 o 
 -12   8   2     1185.00     1142.54     48.24 o 
 -10   8   2       45.48      119.41     22.55 o 
  -8   8   2     2315.56     2661.28     64.52 o 
  -6   8   2      881.01     1155.75     49.68 o 
  -4   8   2      603.53      742.86     33.49 o 
  -2   8   2     1193.48     1265.82     49.15 o 
   0   8   2     5555.74     5849.71     93.47 o 
   2   8   2     2553.02     2685.60     54.13 o 
   4   8   2     6994.68     6773.64     93.90 o 
   6   8   2        1.72       34.63     11.20 o 
   8   8   2     3403.09     3396.10     63.25 o 
  10   8   2       92.39      150.82     22.83 o 
  12   8   2     1232.43     1281.35     46.17 o 
  14   8   2      116.51      145.38     23.93 o 
  16   8   2     1128.26     1038.97     48.45 o 
  18   8   2       61.05       81.81     31.12 o 
  20   8   2      372.92      316.28     49.80 o 
  22   8   2        1.09       42.45     35.62 o 
  24   8   2       31.74       38.14     32.89 o 
  26   8   2      299.37      375.96    131.36 o 
 -27   9   2     1117.54     1083.40     65.54 o 
 -25   9   2     3034.62     2851.41    106.50 o 
 -23   9   2       94.81       39.73     30.97 o 
 -21   9   2     2764.89     2562.87     84.51 o 
 -19   9   2      912.11      900.72     51.20 o 
 -17   9   2     4251.60     4293.21     86.27 o 
 -15   9   2     6547.78     6414.73    156.89 o 
 -13   9   2     4445.17     4552.17     96.96 o 
 -11   9   2     5285.40     5250.88    172.90 o 
  -9   9   2     6963.48     7428.50    234.58 o 
  -7   9   2     6162.95     5710.05    151.43 o 
  -5   9   2     6092.17     6381.93    169.92 o 
  -3   9   2    24170.73    23110.16    382.57 o 
  -1   9   2    11035.72    11255.98    262.25 o 
   1   9   2     8900.69     8986.05    152.30 o 
   3   9   2    10555.55    10921.56    310.29 o 
   5   9   2      318.84      443.67     33.07 o 
   7   9   2     6342.48     5966.84    202.67 o 
   9   9   2    16207.00    16064.89    207.49 o 
  11   9   2     1582.12     1547.21     56.64 o 
  13   9   2     5715.57     5683.20    105.05 o 
  15   9   2      809.19      756.37     75.61 o 
  17   9   2     6121.73     6300.47    160.06 o 
  19   9   2      630.42      531.54     74.02 o 
  21   9   2     4772.58     4588.75    145.45 o 
  23   9   2      176.16      237.16     44.11 o 
  25   9   2     2011.19     1861.79     95.79 o 
 -24  10   2     7764.66     8074.54    184.03 o 
 -22  10   2      364.67      219.27     42.33 o 
 -20  10   2     6886.72     6906.11    155.89 o 
 -18  10   2     2061.49     1926.44    135.73 o 
 -16  10   2    10321.39    10467.38    150.54 o 
 -14  10   2     1770.35     1828.93     80.71 o 
 -12  10   2    16610.78    16905.11    353.12 o 
 -10  10   2      290.88      301.42     41.54 o 
  -8  10   2    20409.51    20564.19    586.67 o 
  -6  10   2       96.16      145.86     23.21 o 
  -4  10   2    15503.60    15406.81    292.59 o 
  -2  10   2      168.89      177.72     18.65 o 
   0  10   2    22768.40    22552.68    307.20 o 
   2  10   2     1035.77     1086.61     58.63 o 
   4  10   2    15600.32    15347.48    269.23 o 
   6  10   2     2174.36     2220.44     94.52 o 
   8  10   2    12461.94    12195.93    182.62 o 
  10  10   2     1989.37     2267.99    102.88 o 
  12  10   2    14468.40    14636.85    223.37 o 
  14  10   2     2708.63     3107.44    155.06 o 
  16  10   2     7642.98     7735.64    244.14 o 
  18  10   2      960.65     1010.43     62.58 o 
  20  10   2     5443.47     5605.54    317.12 o 
  22  10   2     1788.89     1834.59    153.85 o 
  24  10   2     3196.32     3232.12    147.62 o 
 -23  11   2      307.50      317.99     48.20 o 
 -21  11   2     2169.87     2092.86    124.45 o 
 -19  11   2     2167.89     2197.75     77.20 o 
 -17  11   2     3378.08     3522.43     81.53 o 
 -15  11   2     3135.14     3100.96    122.74 o 
 -13  11   2     6092.99     6405.94    123.95 o 
 -11  11   2     4792.62     4678.53    128.12 o 
  -9  11   2     5159.80     5854.49    139.37 o 
  -7  11   2     3370.69     3221.17     90.42 o 
  -5  11   2    12403.05    12143.67    301.47 o 
  -3  11   2    10227.18    10165.33    250.50 o 
  -1  11   2     3534.76     3521.22    129.52 o 
   1  11   2    14897.44    14889.17    240.09 o 
   3  11   2     2687.55     2542.54    103.97 o 
   5  11   2    12201.61    12665.52    187.03 o 
   7  11   2     5731.87     5781.28    184.18 o 
   9  11   2     5277.35     5371.01    108.79 o 
  11  11   2     1798.65     1973.86     81.53 o 
  13  11   2     3916.56     4119.36    103.85 o 
  15  11   2      236.76      268.09     46.46 o 
  17  11   2     3074.45     3222.85     94.07 o 
  19  11   2        6.78       61.44     36.32 o 
  21  11   2     3561.47     3805.69    203.73 o 
 -22  12   2      344.73      350.49     49.33 o 
 -20  12   2     1133.57     1368.64     89.59 o 
 -18  12   2     3341.40     3307.66     82.79 o 
 -16  12   2      497.33      559.74     42.38 o 
 -14  12   2      388.78      412.76     44.20 o 
 -12  12   2      474.28      434.74     47.55 o 
 -10  12   2       23.50       31.05     35.05 o 
  -8  12   2     2029.22     2027.91    138.67 o 
  -6  12   2      127.24       98.38     38.79 o 
  -4  12   2     3353.60     3443.47    113.83 o 
  -2  12   2      361.11      355.29     29.87 o 
   0  12   2      273.46      261.28     31.26 o 
   2  12   2      507.00      470.30     33.43 o 
   4  12   2     1676.42     1586.75     54.77 o 
   6  12   2      576.64      590.13     37.32 o 
   8  12   2     2714.85     2505.19     71.86 o 
  10  12   2     1919.22     2080.76     99.75 o 
  12  12   2      789.39      857.28     52.45 o 
  14  12   2     1399.43     1553.30     92.19 o 
  16  12   2      825.81      888.99     64.97 o 
  18  12   2       91.46       67.92     52.88 o 
  20  12   2      629.14      624.17     67.62 o 
 -19  13   2     1570.68     1557.18     69.75 o 
 -17  13   2     1321.89     1213.75     59.94 o 
 -15  13   2       14.92       88.78     30.24 o 
 -13  13   2       11.43       21.60     25.66 o 
 -11  13   2       86.07      113.74     39.64 o 
  -9  13   2      344.00      370.24     67.41 o 
  -7  13   2       43.81       73.00     33.70 o 
  -5  13   2      321.01      273.81     40.70 o 
  -3  13   2      121.88      103.79     23.80 o 
  -1  13   2     1468.39     1385.99     65.11 o 
   1  13   2      553.45      523.69     41.22 o 
   3  13   2      457.07      438.57     44.93 o 
   5  13   2      478.40      376.96     34.52 o 
   7  13   2      611.86      649.72     96.58 o 
   9  13   2        2.31       35.07     25.79 o 
  11  13   2      138.49      104.63     34.44 o 
  13  13   2      194.19      232.89     48.40 o 
  15  13   2      635.42      450.22     53.05 o 
  17  13   2       26.34       10.65     42.00 o 
  19  13   2     1302.00     1194.91     80.48 o 
 -18  14   2      448.89      334.52     73.60 o 
 -16  14   2      818.43      867.97     58.48 o 
 -14  14   2       16.58       83.00     35.68 o 
 -12  14   2     2480.74     2453.40    206.07 o 
 -10  14   2      688.96      501.06     67.27 o 
  -8  14   2     6460.94     6436.29    277.08 o 
  -6  14   2       59.06       93.09     24.84 o 
  -4  14   2     6333.83     5954.74    118.85 o 
  -2  14   2      531.83      496.25     70.83 o 
   0  14   2     1528.38     1369.84     58.29 o 
   2  14   2        1.63       54.95     25.52 o 
   4  14   2     2962.22     2805.76     81.04 o 
   6  14   2      651.14      590.37     48.58 o 
   8  14   2     3609.06     3492.00    113.03 o 
  10  14   2      130.62      218.89     51.21 o 
  12  14   2     2505.81     2652.06    231.98 o 
  14  14   2       96.98      101.25     43.30 o 
  16  14   2     1618.87     1756.09     97.20 o 
 -15  15   2     1761.91     1908.84    246.00 o 
 -13  15   2     2618.02     2691.66    193.35 o 
 -11  15   2     1412.08     1464.48    147.56 o 
  -9  15   2     1926.01     2121.32    158.20 o 
  -7  15   2     2246.31     2184.86     82.37 o 
  -5  15   2     2202.52     2128.29    161.99 o 
  -3  15   2     4844.06     5004.39    160.04 o 
  -1  15   2     3285.07     3378.14    154.41 o 
   1  15   2     2691.15     2734.83     83.59 o 
   3  15   2     1210.31     1182.40     79.78 o 
   5  15   2     3760.78     3883.74    117.64 o 
   7  15   2     1461.75     1295.28    111.25 o 
   9  15   2     2701.30     2769.24    111.25 o 
  11  15   2     1116.25     1116.05    152.18 o 
  13  15   2     3197.54     3417.16    145.49 o 
 -10  16   2      877.60      852.51    122.12 o 
  -8  16   2     1242.01     1251.90     68.34 o 
  -6  16   2        7.44       44.76     51.58 o 
  -4  16   2     2956.77     3050.98    108.58 o 
  -2  16   2        1.83        3.44     33.00 o 
   0  16   2     4877.04     5238.15    403.12 o 
   2  16   2      132.33      120.96     53.66 o 
   4  16   2     2924.94     2844.85    110.74 o 
   6  16   2      257.22      240.70     47.39 o 
   8  16   2     2131.71     2203.02    102.90 o 
  -3  17   2      204.81      184.56     45.46 o 
  -1  17   2        4.84       37.84     39.95 o 
   1  17   2      484.56      490.07     82.57 o 
 -31   1   3     2389.05     2527.13    355.48 o 
 -29   1   3      121.92       90.64     37.33 o 
 -27   1   3     1676.35     1549.58     78.89 o 
 -25   1   3     1897.11     1960.13     59.79 o 
 -23   1   3     3641.78     3579.79     67.09 o 
 -21   1   3      805.53      896.78     48.71 o 
 -19   1   3    14710.55    14031.93    136.27 o 
 -17   1   3     8197.90     7943.27     90.94 o 
 -15   1   3     5835.71     5732.90     94.80 o 
 -13   1   3     8280.68     8422.86     64.24 o 
 -11   1   3    13285.59    13528.46     95.98 o 
  -9   1   3    15631.66    17117.69    117.44 o 
  -7   1   3    12470.23    12688.56    127.10 o 
  -5   1   3    13395.07    13990.78    125.34 o 
  -3   1   3     8586.01     9360.16    106.15 o 
  -1   1   3    14544.21    15964.03    144.04 o 
   1   1   3     9515.00     9749.51     78.85 o 
   3   1   3    20993.92    23110.11    178.53 o 
   5   1   3    16331.33    14973.37    115.20 o 
   7   1   3    36303.85    36668.01    222.25 o 
   9   1   3      161.07      348.09     13.93 o 
  11   1   3    46938.20    50204.87    304.34 o 
  13   1   3     7523.08     8013.40     80.87 o 
  15   1   3    11584.58    11496.61    118.93 o 
  17   1   3       26.94       54.02     12.33 o 
  19   1   3     9563.54     9195.27    251.32 o 
  21   1   3      757.34      735.71     37.56 o 
  23   1   3     2379.12     2292.76     66.37 o 
  25   1   3       22.30       57.36     33.76 o 
  27   1   3      755.83      695.14     77.18 o 
  29   1   3        0.14      -25.45     36.96 o 
 -32   2   3     1249.27     1105.48     97.08 o 
 -30   2   3     3458.68     3478.77    115.31 o 
 -28   2   3     1487.20     1323.48     64.77 o 
 -26   2   3     4345.79     4445.82    115.74 o 
 -24   2   3      962.81      928.41     46.68 o 
 -22   2   3    18185.45    18107.52    194.43 o 
 -20   2   3      156.36      265.18     18.27 o 
 -18   2   3    26342.01    26691.53    212.25 o 
 -16   2   3      196.16      292.25     13.62 o 
 -14   2   3    42870.00    42440.92    295.28 o 
 -12   2   3        9.72       56.46      7.02 o 
 -10   2   3    75096.99    73854.50    470.71 o 
  -8   2   3     1716.38     1473.64     33.36 o 
  -6   2   3    83668.16    83475.00    727.10 o 
  -4   2   3     4373.85     4449.94     93.73 o 
  -2   2   3   122588.92   125490.65   2028.76 o 
   0   2   3     6749.42     7640.94     83.82 o 
   2   2   3   446879.69   436824.47   3135.79 o 
   4   2   3     1425.88     1276.74     33.55 o 
   6   2   3    66067.05    66466.83    439.55 o 
   8   2   3     5259.05     5351.26     51.72 o 
  10   2   3    22565.24    22084.05    168.69 o 
  12   2   3     5809.97     6326.86     57.94 o 
  14   2   3    32006.18    31262.46    233.20 o 
  16   2   3     7773.40     8018.02    111.21 o 
  18   2   3    21292.54    20448.01    229.75 o 
  20   2   3     6378.19     6649.90    105.56 o 
  22   2   3     3227.57     3426.03    130.47 o 
  24   2   3     2344.68     2346.23     68.83 o 
  26   2   3     1597.39     1407.47     96.98 o 
  28   2   3     3858.21     3729.19    222.96 o 
 -31   3   3     2882.47     2936.00    105.82 o 
 -29   3   3     1277.36     1608.55     83.65 o 
 -27   3   3     8340.10     7816.71    161.67 o 
 -25   3   3     3260.61     3358.41     95.21 o 
 -23   3   3    11488.85    11195.10    183.83 o 
 -21   3   3     2713.84     2546.36     55.49 o 
 -19   3   3    17473.26    17154.95    182.24 o 
 -17   3   3    10315.85    10119.73    101.23 o 
 -15   3   3    21017.42    20801.16    150.73 o 
 -13   3   3     4189.56     4364.84     53.19 o 
 -11   3   3    44344.18    44015.59    329.80 o 
  -9   3   3    17867.57    17768.58    130.11 o 
  -7   3   3    43748.94    45029.66    369.89 o 
  -5   3   3    46711.30    46145.94    448.28 o 
  -3   3   3    17389.54    18705.00    239.27 o 
  -1   3   3    65379.37    67028.68   1018.84 o 
   1   3   3      255.37      639.29     66.10 o 
   3   3   3    91518.44    91402.73    879.67 o 
   5   3   3    20112.44    19917.72    140.14 o 
   7   3   3    77106.68    77393.79    475.94 o 
   9   3   3     9173.37     9072.56     80.06 o 
  11   3   3    25246.08    24492.85    194.46 o 
  13   3   3     3814.86     3842.70     56.36 o 
  15   3   3    19322.69    19986.51    226.91 o 
  17   3   3      461.04      400.30     33.81 o 
  19   3   3     6586.84     7022.19    140.41 o 
  21   3   3      732.96      671.62     42.57 o 
  23   3   3    10817.11    10588.46    151.44 o 
  25   3   3       53.20       36.63     25.17 o 
  27   3   3     7586.36     7899.82    155.47 o 
  29   3   3       83.42      155.26     53.86 o 
 -30   4   3     1714.07     1739.52     89.87 o 
 -28   4   3      339.29      283.06     53.35 o 
 -26   4   3      700.32      706.24     43.79 o 
 -24   4   3     1477.34     1390.11     64.89 o 
 -22   4   3     3201.13     3508.98     72.68 o 
 -20   4   3     2103.34     2069.16     55.21 o 
 -18   4   3    11364.24    11527.44    136.13 o 
 -16   4   3     1318.68     1343.40     30.06 o 
 -14   4   3    14497.90    14217.85    118.01 o 
 -12   4   3     1292.89     1377.04     23.34 o 
 -10   4   3    28386.78    28753.20    231.31 o 
  -8   4   3     1783.08     1810.16     26.46 o 
  -6   4   3   109071.69   110747.61   1016.54 o 
  -4   4   3     2741.48     2848.18     47.50 o 
  -2   4   3    24407.45    25138.04    458.68 o 
   0   4   3     7197.98     7962.97    109.46 o 
   2   4   3    27746.22    27168.66    277.79 o 
   4   4   3    13047.91    14456.22    137.84 o 
   6   4   3    28671.54    28904.50    245.47 o 
   8   4   3     6078.78     6014.90     54.83 o 
  10   4   3     9833.64     9625.20     93.04 o 
  12   4   3     3896.18     4362.59     57.28 o 
  14   4   3     5754.10     5065.35     76.56 o 
  16   4   3     2211.33     2073.26     61.70 o 
  18   4   3     6104.03     6014.57    144.48 o 
  20   4   3     9426.67     8970.55    169.15 o 
  22   4   3      608.99      592.41     62.52 o 
  24   4   3     1875.98     1828.68    118.49 o 
  26   4   3     1735.26     1945.96     81.62 o 
  28   4   3      545.67      462.92     52.12 o 
 -29   5   3        6.67       35.13     35.32 o 
 -27   5   3       41.56       55.47     25.88 o 
 -25   5   3      337.29      291.73     32.25 o 
 -23   5   3       74.01       97.51     22.53 o 
 -21   5   3      296.69      354.22     30.78 o 
 -19   5   3       50.67       97.99     20.41 o 
 -17   5   3      372.68      331.65     25.73 o 
 -15   5   3      113.28      166.87     24.14 o 
 -13   5   3       77.86       92.07     11.60 o 
 -11   5   3     1710.99     1995.26     75.85 o 
  -9   5   3      735.86      944.62     22.77 o 
  -7   5   3     1093.66     1409.95     29.46 o 
  -5   5   3    13240.80    14122.19    220.53 o 
  -3   5   3      863.20      968.79     24.50 o 
  -1   5   3     2622.35     2958.30     51.57 o 
   1   5   3     1143.44     1132.99     25.92 o 
   3   5   3     2095.78     2587.11     38.34 o 
   5   5   3     2506.93     2571.27     49.99 o 
   7   5   3     5974.57     6204.36     69.09 o 
   9   5   3       28.00       61.41      7.86 o 
  11   5   3      135.93      146.18     14.54 o 
  13   5   3        1.60       57.19     12.59 o 
  15   5   3      184.64      227.79     19.73 o 
  17   5   3        0.51       83.51     20.74 o 
  19   5   3      177.68      223.03     31.43 o 
  21   5   3      110.92      160.07     39.66 o 
  23   5   3      278.03      176.85     42.34 o 
  25   5   3      367.42      438.07     44.67 o 
  27   5   3     1311.38      971.67     79.15 o 
 -30   6   3      626.49      439.81     89.42 o 
 -28   6   3       16.26       34.61     32.28 o 
 -26   6   3     1278.81     1216.83     78.09 o 
 -24   6   3      284.94      168.02     29.30 o 
 -22   6   3     3766.14     3608.06     83.01 o 
 -20   6   3      182.82      181.84     24.41 o 
 -18   6   3     5015.08     4659.47    121.57 o 
 -16   6   3      947.02      934.55     35.70 o 
 -14   6   3    17021.64    15829.87    180.91 o 
 -12   6   3        2.21       49.23     10.26 o 
 -10   6   3    11795.78    11573.15    132.50 o 
  -8   6   3      921.92      823.27     50.96 o 
  -6   6   3    15326.81    15884.76    164.48 o 
  -4   6   3     6319.85     6726.70     93.30 o 
  -2   6   3    32789.79    33970.52    447.37 o 
   0   6   3      236.18      143.02     11.21 o 
   2   6   3    15515.37    15307.76    168.55 o 
   4   6   3     1738.37     1830.30     50.67 o 
   6   6   3     5964.78     6437.26     78.27 o 
   8   6   3     2423.17     2548.83     56.76 o 
  10   6   3    13565.39    13356.12    145.07 o 
  12   6   3      687.95      708.86     29.35 o 
  14   6   3     4667.20     4690.80     88.25 o 
  16   6   3      492.55      476.20     33.68 o 
  18   6   3     6417.95     6070.99    157.53 o 
  20   6   3      153.70      184.20     48.98 o 
  22   6   3     2782.93     2720.36    109.72 o 
  24   6   3      526.35      629.33     60.27 o 
  26   6   3       51.49       37.80     37.26 o 
 -29   7   3      336.17      315.66     48.54 o 
 -27   7   3     4718.22     4936.23    172.66 o 
 -25   7   3      486.98      584.02     45.60 o 
 -23   7   3     2401.67     2191.68     79.47 o 
 -21   7   3     2570.98     2588.11     80.43 o 
 -19   7   3     7259.01     7061.43    168.58 o 
 -17   7   3     5209.71     4763.89    129.74 o 
 -15   7   3    10177.11    10786.94    260.79 o 
 -13   7   3    13337.39    13473.58    153.47 o 
 -11   7   3    16167.13    17368.88    189.60 o 
  -9   7   3    22067.22    22953.00    212.38 o 
  -7   7   3    23060.11    23838.17    247.11 o 
  -5   7   3    23594.91    23598.27    279.68 o 
  -3   7   3    38798.03    40632.36    525.96 o 
  -1   7   3    20952.08    20614.82    239.28 o 
   1   7   3     9016.45     8588.43    178.54 o 
   3   7   3    14865.36    15384.63    179.01 o 
   5   7   3     4568.69     4199.86    121.33 o 
   7   7   3    25597.97    26288.37    267.70 o 
   9   7   3    12232.12    11465.73    168.90 o 
  11   7   3    24272.55    24631.96    283.54 o 
  13   7   3     1041.85      996.64     58.92 o 
  15   7   3    12026.93    11986.24    172.07 o 
  17   7   3      102.50      115.43     32.53 o 
  19   7   3     6896.44     6410.87    199.02 o 
  21   7   3      235.64      263.65     47.17 o 
  23   7   3    11146.97    11440.71    254.34 o 
  25   7   3      216.84      168.29     42.99 o 
 -28   8   3      536.98      425.98     59.09 o 
 -26   8   3     6911.35     7180.17    245.30 o 
 -24   8   3     3682.94     3312.37     91.61 o 
 -22   8   3    11323.44    11218.65    207.82 o 
 -20   8   3      316.09      304.23     43.45 o 
 -18   8   3    10009.34    10097.70    152.64 o 
 -16   8   3     2830.39     2547.75     67.74 o 
 -14   8   3    28351.89    27822.62    309.96 o 
 -12   8   3      418.38      466.77     57.41 o 
 -10   8   3    24247.82    23458.76    271.16 o 
  -8   8   3       12.91       67.17     21.45 o 
  -6   8   3    28633.66    28633.33    305.02 o 
  -4   8   3       10.14       41.64     11.78 o 
  -2   8   3    33024.38    32518.41    360.99 o 
   0   8   3     1456.14     1437.04     76.80 o 
   2   8   3    33984.80    33718.99    363.29 o 
   4   8   3    33755.22    33198.95    337.50 o 
   6   8   3    33689.55    33471.46    345.07 o 
   8   8   3     1945.26     1952.65     48.50 o 
  10   8   3    19173.72    18324.14    338.16 o 
  12   8   3     2521.05     2461.33     63.82 o 
  14   8   3     8745.06     8081.79    132.59 o 
  16   8   3     2176.44     2562.71     71.50 o 
  18   8   3     4430.71     4696.65    183.55 o 
  20   8   3     3510.17     3651.73    127.13 o 
  22   8   3     2143.50     2213.82    150.24 o 
  24   8   3     3244.44     3231.10    116.35 o 
 -27   9   3     1453.45     1663.03     75.85 o 
 -25   9   3      923.45      918.04    108.36 o 
 -23   9   3      911.20      985.54     73.11 o 
 -21   9   3      259.28      414.42     74.69 o 
 -19   9   3     2019.80     1993.47     65.31 o 
 -17   9   3     2330.29     2347.35     64.83 o 
 -15   9   3     1007.39     1161.16     69.47 o 
 -13   9   3     1562.08     1583.04     45.71 o 
 -11   9   3     4238.90     4591.44    102.60 o 
  -9   9   3     5618.38     5655.94    129.91 o 
  -7   9   3     2712.53     2782.41     63.22 o 
  -5   9   3     4155.23     3980.94     72.58 o 
  -3   9   3     4058.90     3868.44     85.99 o 
  -1   9   3    12792.72    12641.45    172.39 o 
   1   9   3     4158.53     4022.98     72.48 o 
   3   9   3     6490.44     6433.91     99.60 o 
   5   9   3    21714.25    20664.03    344.02 o 
   7   9   3     3059.98     3129.80     93.71 o 
   9   9   3     1195.27     1202.42     65.37 o 
  11   9   3     4685.62     4752.47    120.80 o 
  13   9   3       20.59       62.45     26.10 o 
  15   9   3    10576.29    11064.48    170.12 o 
  17   9   3      380.36      320.79     35.43 o 
  19   9   3     2224.98     2240.12    318.48 o 
  21   9   3        0.94       40.01     40.39 o 
  23   9   3     1626.78     1717.44    132.45 o 
 -26  10   3       59.03       30.93     30.03 o 
 -24  10   3      412.76      465.57     63.49 o 
 -22  10   3      395.11      416.36     47.52 o 
 -20  10   3     2208.62     2429.29     86.56 o 
 -18  10   3      414.07      451.99     33.37 o 
 -16  10   3      431.45      359.23     30.41 o 
 -14  10   3     1035.79     1235.74     53.29 o 
 -12  10   3       18.41       16.02     33.29 o 
 -10  10   3      234.65      305.62     31.56 o 
  -8  10   3      190.17      121.01     24.48 o 
  -6  10   3      174.83      100.89     19.16 o 
  -4  10   3       80.35       92.96     26.01 o 
  -2  10   3      208.15      253.35     36.19 o 
   0  10   3      206.44      205.13     37.26 o 
   2  10   3        6.30       25.56     14.94 o 
   4  10   3       53.97       87.79     17.88 o 
   6  10   3     1422.98     1393.46     42.01 o 
   8  10   3     4525.23     4412.19    162.06 o 
  10  10   3      272.84      226.96     29.01 o 
  12  10   3     1903.47     1885.88     82.98 o 
  14  10   3       70.64      132.27     30.94 o 
  16  10   3      702.20      700.33    117.40 o 
  18  10   3       37.45       -0.89     29.91 o 
  20  10   3      376.81      402.17     64.60 o 
  22  10   3        9.70       52.84     40.50 o 
 -23  11   3     1568.82     1344.87     81.78 o 
 -21  11   3      114.75      122.68     34.82 o 
 -19  11   3     2467.11     2562.79    119.38 o 
 -17  11   3     1547.56     1612.52     54.04 o 
 -15  11   3     1835.86     1870.62    100.85 o 
 -13  11   3     4025.05     4008.54    172.36 o 
 -11  11   3     1267.82     1317.38     89.29 o 
  -9  11   3     1562.17     1481.88    116.24 o 
  -7  11   3     2574.25     2316.28     87.61 o 
  -5  11   3     4199.86     4137.51    125.59 o 
  -3  11   3     1634.71     1627.18     82.28 o 
  -1  11   3     3320.76     3117.85     99.48 o 
   1  11   3      168.72      279.71     47.47 o 
   3  11   3     4108.11     3830.55     85.84 o 
   5  11   3     3000.66     2951.03    129.27 o 
   7  11   3     3699.16     3662.65    100.70 o 
   9  11   3     1807.70     1811.13     62.96 o 
  11  11   3     1638.14     1637.41     75.79 o 
  13  11   3       63.74       76.96     29.07 o 
  15  11   3     3434.20     3298.43     98.26 o 
  17  11   3      890.20      784.98     58.14 o 
  19  11   3      594.46      608.16     71.22 o 
  21  11   3       96.81      109.99     44.05 o 
 -22  12   3     4259.39     4204.44    180.95 o 
 -20  12   3      125.39       78.77     30.58 o 
 -18  12   3     3297.42     3291.86     81.33 o 
 -16  12   3        5.36       26.56     23.49 o 
 -14  12   3     5739.93     5838.23    111.49 o 
 -12  12   3        0.12       60.60     32.46 o 
 -10  12   3     8225.84     8178.42    202.73 o 
  -8  12   3      126.44      128.27     34.05 o 
  -6  12   3     5916.32     6340.42    150.88 o 
  -4  12   3       24.55       93.63     18.61 o 
  -2  12   3     9472.17     9353.49    150.98 o 
   0  12   3      456.61      458.52     48.00 o 
   2  12   3     6800.17     6652.40    194.54 o 
   4  12   3      103.19      183.77     36.44 o 
   6  12   3     4931.91     4859.31    106.14 o 
   8  12   3     1351.55     1360.66     76.26 o 
  10  12   3     9429.88     9388.93    269.67 o 
  12  12   3     1091.37     1065.81     59.30 o 
  14  12   3     7677.71     8089.56    164.42 o 
  16  12   3      882.81      903.05     67.30 o 
  18  12   3     3909.63     3691.23    126.44 o 
  20  12   3     1620.67     1368.64     91.90 o 
 -21  13   3     1029.40     1076.12     80.19 o 
 -19  13   3     1954.35     2034.02    125.32 o 
 -17  13   3     1810.39     1879.00     74.55 o 
 -15  13   3     4020.39     4175.05     95.38 o 
 -13  13   3     2351.10     2424.60    103.97 o 
 -11  13   3     5745.32     5931.56    219.78 o 
  -9  13   3     5516.19     5673.60    202.51 o 
  -7  13   3     3064.45     3005.07    161.71 o 
  -5  13   3     5418.14     5421.82    129.28 o 
  -3  13   3     4077.79     4130.88    112.11 o 
  -1  13   3    16148.90    16477.54    315.85 o 
   1  13   3     3341.86     3286.63    146.32 o 
   3  13   3     7546.63     7508.06    201.41 o 
   5  13   3     2966.35     2897.52     97.14 o 
   7  13   3     3600.03     3612.09    136.68 o 
   9  13   3      230.40      229.46     37.08 o 
  11  13   3     5916.93     6285.40    149.28 o 
  13  13   3      462.94      487.34     52.15 o 
  15  13   3     4085.76     4217.20    169.30 o 
  17  13   3        2.65       22.41     48.54 o 
 -18  14   3     1489.88     1488.47     84.37 o 
 -16  14   3      716.00      734.37     59.42 o 
 -14  14   3     2490.06     2620.78    122.70 o 
 -12  14   3      355.79      452.18    106.80 o 
 -10  14   3      969.51      811.45    151.26 o 
  -8  14   3      230.59      285.21     66.04 o 
  -6  14   3     2727.00     2833.80     74.30 o 
  -4  14   3       26.98        6.76     22.69 o 
  -2  14   3     2058.42     2076.08     69.77 o 
   0  14   3     1017.31     1053.95     53.51 o 
   2  14   3     4737.24     4776.24    108.77 o 
   4  14   3      957.65      868.39     76.89 o 
   6  14   3     1611.42     1679.96     74.94 o 
   8  14   3      779.82      785.82    106.27 o 
  10  14   3     2205.85     2186.61     96.61 o 
  12  14   3      808.16      888.93     83.26 o 
  14  14   3      545.18      591.03     72.46 o 
  16  14   3      392.32      573.04    102.50 o 
 -15  15   3       49.87       -5.09     75.40 o 
 -13  15   3        4.71      -57.36     64.76 o 
 -11  15   3        3.97       98.53     71.70 o 
  -9  15   3      939.47     1083.32    124.43 o 
  -7  15   3      292.84      270.13     33.47 o 
  -5  15   3      144.19      146.07     30.62 o 
  -3  15   3       32.46       49.34     28.61 o 
  -1  15   3        0.54       -3.20     25.76 o 
   1  15   3        2.59       29.95     29.99 o 
   3  15   3        2.22       18.04     27.24 o 
   5  15   3        1.90       27.07     32.97 o 
   7  15   3       62.37       74.76     38.52 o 
   9  15   3       73.29      126.80     66.15 o 
  11  15   3       84.11      178.35     59.44 o 
  13  15   3      153.56      148.04     65.53 o 
 -10  16   3      850.50     1000.53    129.52 o 
  -8  16   3       50.60      108.24     72.62 o 
  -6  16   3     1672.29     1690.86     79.67 o 
  -4  16   3        3.76       50.50     35.23 o 
  -2  16   3      122.65      125.56     40.09 o 
   0  16   3      173.13      116.02     43.23 o 
   2  16   3     1350.50     1163.30     75.85 o 
   4  16   3      114.69       57.27     55.28 o 
   6  16   3      813.89      751.61     67.91 o 
   8  16   3       11.22       32.48     41.34 o 
  -1  17   3     2622.08     2602.56    327.96 o 
 -32   0   4     2745.21     3066.34    205.38 o 
 -30   0   4      229.23      170.22     67.53 o 
 -28   0   4    16221.00    16304.91    395.65 o 
 -26   0   4     3214.93     2903.09     88.05 o 
 -24   0   4    11044.57    10886.27    182.13 o 
 -22   0   4     2187.70     1963.84     64.07 o 
 -20   0   4     3988.81     3794.91     93.60 o 
 -18   0   4    24760.09    23989.31    534.43 o 
 -16   0   4    36116.43    35916.30    393.65 o 
 -14   0   4      552.37      712.47     17.57 o 
 -12   0   4    63781.59    63602.82    498.17 o 
 -10   0   4      323.25      346.87     12.82 o 
  -8   0   4   103470.60   103408.40   1038.53 o 
  -6   0   4      142.22      327.58     21.17 o 
  -4   0   4   238015.67   231425.44   2241.22 o 
  -2   0   4     3242.00     3483.42     56.35 o 
   0   0   4   110448.38   110103.03   1141.10 o 
   2   0   4       18.47       32.40     10.90 o 
   4   0   4    94899.24    98216.49    993.59 o 
   6   0   4    17218.57    17916.87    165.52 o 
   8   0   4    47663.57    47190.08    378.96 o 
  10   0   4     4309.80     4140.15     82.13 o 
  12   0   4    21086.33    20929.09    213.37 o 
  14   0   4     8346.60     8750.06    132.52 o 
  16   0   4    18004.01    17857.82    233.92 o 
  18   0   4     7457.45     7491.70    171.65 o 
  20   0   4     6059.52     5961.59    136.08 o 
  22   0   4     6499.07     6394.74    229.43 o 
  24   0   4     4335.66     4318.10    176.25 o 
  26   0   4     2371.87     2054.71    157.73 o 
  28   0   4     3891.17     3692.19    222.49 o 
 -31   1   4      370.92      521.39     69.25 o 
 -29   1   4     3557.35     3576.81    100.43 o 
 -27   1   4     1188.68     1250.08     52.96 o 
 -25   1   4     6756.93     6562.13    189.25 o 
 -23   1   4     2098.93     2231.51     52.32 o 
 -21   1   4    11171.69    10785.87    131.49 o 
 -19   1   4     1249.05     1473.35     32.31 o 
 -17   1   4    53681.65    51769.69    375.04 o 
 -15   1   4    15347.27    15347.02    116.63 o 
 -13   1   4    15367.13    15119.91    115.53 o 
 -11   1   4     4100.27     3661.77     51.00 o 
  -9   1   4    47501.59    49220.02    321.19 o 
  -7   1   4    43428.51    43270.18    516.02 o 
  -5   1   4    20557.83    21066.03    188.80 o 
  -3   1   4    48445.64    50176.43    477.69 o 
  -1   1   4    15008.10    16070.62    127.77 o 
   1   1   4   150194.94   151986.86   1107.79 o 
   3   1   4    18683.78    17308.19    139.40 o 
   5   1   4    57514.32    57801.32    374.79 o 
   7   1   4    13946.62    13605.76     94.48 o 
   9   1   4    80536.62    80979.80    507.52 o 
  11   1   4      162.36      364.42     14.01 o 
  13   1   4    22021.59    22092.03    187.03 o 
  15   1   4     1446.17     1328.28     33.32 o 
  17   1   4    15334.96    15440.97    161.32 o 
  19   1   4       15.97       61.07     16.09 o 
  21   1   4     8646.79     8560.32    134.47 o 
  23   1   4       63.82       54.73     29.77 o 
  25   1   4     5284.70     4976.43    153.81 o 
  27   1   4       23.17       84.17     42.75 o 
 -32   2   4       39.09       69.45     41.06 o 
 -30   2   4      602.81      646.56     52.59 o 
 -28   2   4      176.13      143.22     29.61 o 
 -26   2   4      608.11      630.02     47.55 o 
 -24   2   4      319.01      343.36     32.50 o 
 -22   2   4        2.51       31.85     15.61 o 
 -20   2   4    14049.91    13736.84    139.44 o 
 -18   2   4      681.33      752.20     24.18 o 
 -16   2   4     3548.19     3475.11     92.14 o 
 -14   2   4      101.08      140.95     15.20 o 
 -12   2   4     5063.61     4829.01     88.20 o 
 -10   2   4     5284.92     6220.03     76.17 o 
  -8   2   4     3654.25     3405.95     85.13 o 
  -6   2   4       34.40       78.26      9.21 o 
  -4   2   4    36398.21    35974.27    374.35 o 
  -2   2   4    17266.82    17398.70    278.65 o 
   0   2   4    15335.99    16394.90    167.93 o 
   2   2   4    17064.21    17696.54    157.40 o 
   4   2   4    11527.76    11050.27     94.14 o 
   6   2   4      213.12      231.35     10.71 o 
   8   2   4     5465.47     5181.99     55.58 o 
  10   2   4      213.52      316.41     13.54 o 
  12   2   4     2758.48     2886.44     55.84 o 
  14   2   4      373.20      379.10     26.49 o 
  16   2   4     1504.62     1512.54     45.80 o 
  18   2   4     2490.72     2366.39     99.97 o 
  20   2   4     2761.58     2789.35     73.16 o 
  22   2   4      612.56      697.02     44.91 o 
  24   2   4        3.88       16.86     22.72 o 
  26   2   4      122.14      118.91     47.16 o 
  28   2   4       23.09       64.62     46.21 o 
 -31   3   4      115.71       94.04     40.64 o 
 -29   3   4      138.85       98.06     35.53 o 
 -27   3   4     1724.86     1857.29    111.19 o 
 -25   3   4      478.57      371.35     39.44 o 
 -23   3   4       54.84       71.34     20.22 o 
 -21   3   4        5.72       52.72     15.73 o 
 -19   3   4     4254.24     4441.34     68.12 o 
 -17   3   4     2671.26     2539.93     88.63 o 
 -15   3   4     1846.70     1798.28     29.57 o 
 -13   3   4     3323.65     3260.68     60.48 o 
 -11   3   4       34.33      127.16     16.99 o 
  -9   3   4       12.97      117.69     10.08 o 
  -7   3   4     1583.31     1493.99     31.35 o 
  -5   3   4     1571.03     1534.62     51.88 o 
  -3   3   4     1019.00     1346.46     71.95 o 
  -1   3   4    12770.35    12434.47    151.88 o 
   1   3   4     3008.99     2744.56     33.28 o 
   3   3   4     4107.57     4422.81     73.46 o 
   5   3   4      194.47      120.70      7.74 o 
   7   3   4     3218.66     3029.40     33.17 o 
   9   3   4     4750.80     4963.94     70.94 o 
  11   3   4      546.69      555.49     21.02 o 
  13   3   4     2009.28     1958.47     38.62 o 
  15   3   4      146.45      191.39     30.58 o 
  17   3   4     2770.89     2479.31     65.37 o 
  19   3   4      125.50      107.93     23.65 o 
  21   3   4     1853.32     1644.74     59.43 o 
  23   3   4       66.58       94.70     23.26 o 
  25   3   4     1795.15     1725.58     76.23 o 
  27   3   4      247.00      122.69     44.37 o 
 -30   4   4      215.21      179.02     43.69 o 
 -28   4   4     2125.28     1879.11    126.72 o 
 -26   4   4     1063.56      989.60     67.04 o 
 -24   4   4     6654.67     6571.74    118.36 o 
 -22   4   4      281.52      236.95     25.63 o 
 -20   4   4    16443.10    15275.47    190.08 o 
 -18   4   4      341.80      430.77     24.22 o 
 -16   4   4    23591.50    23368.67    203.84 o 
 -14   4   4      548.44      668.74     30.57 o 
 -12   4   4    27347.41    27044.39    197.90 o 
 -10   4   4      852.28      804.25     27.45 o 
  -8   4   4    75762.80    79859.27    509.66 o 
  -6   4   4     1569.01     1430.36     88.05 o 
  -4   4   4    24519.80    23758.23    243.70 o 
  -2   4   4    14065.08    14834.23    236.34 o 
   0   4   4    47195.70    48698.02    434.00 o 
   2   4   4    14781.61    14777.06    134.22 o 
   4   4   4    63049.83    64791.77    542.31 o 
   6   4   4     4419.00     4922.92     74.76 o 
   8   4   4    36062.59    36327.22    248.20 o 
  10   4   4     4413.88     4567.89     82.94 o 
  12   4   4    22584.32    22233.38    222.55 o 
  14   4   4     3301.16     3968.25     81.23 o 
  16   4   4    10520.04    10470.82    188.84 o 
  18   4   4     2143.33     2290.65     88.20 o 
  20   4   4     4614.55     4263.94    109.42 o 
  22   4   4     1449.76     1555.78     75.63 o 
  24   4   4      704.03      705.62     61.92 o 
  26   4   4       20.45       64.79     33.99 o 
  28   4   4      276.97      232.31     40.22 o 
 -31   5   4      271.22      383.53     53.82 o 
 -29   5   4     4895.06     4998.97    139.83 o 
 -27   5   4     1335.99     1488.38     82.95 o 
 -25   5   4     6550.85     6261.50    119.27 o 
 -23   5   4     3641.60     3737.84     77.60 o 
 -21   5   4    13415.85    13280.09    175.18 o 
 -19   5   4     4440.44     4633.51    103.81 o 
 -17   5   4    14751.34    14813.23    162.69 o 
 -15   5   4    13153.80    12582.25    122.43 o 
 -13   5   4    25954.95    25439.21    211.00 o 
 -11   5   4    36553.22    37000.79    267.20 o 
  -9   5   4    18201.30    17696.26    133.26 o 
  -7   5   4    33566.55    32622.77    272.30 o 
  -5   5   4    36513.40    38147.88    381.61 o 
  -3   5   4    43750.39    43086.52    460.88 o 
  -1   5   4    34579.40    35491.68    375.33 o 
   1   5   4    46458.37    47974.98    432.58 o 
   3   5   4     7887.68     7104.96    166.77 o 
   5   5   4    49766.00    50540.43    433.96 o 
   7   5   4     7854.26     7577.11    129.55 o 
   9   5   4    26929.28    26910.71    233.09 o 
  11   5   4     3018.71     2743.49     53.03 o 
  13   5   4    25141.35    24871.69    262.31 o 
  15   5   4      915.08      845.98     38.20 o 
  17   5   4    17583.26    17531.48    325.10 o 
  19   5   4      514.24      439.56     39.61 o 
  21   5   4    10901.26    11088.72    319.41 o 
  23   5   4      199.47      163.40     31.70 o 
  25   5   4    11714.21    12427.93    265.99 o 
  27   5   4      724.85      681.03     72.70 o 
 -30   6   4      964.07      809.13     84.58 o 
 -28   6   4     2774.11     2823.08     86.26 o 
 -26   6   4      749.19      723.03     49.35 o 
 -24   6   4     8294.04     8496.87    130.33 o 
 -22   6   4      982.53      947.47     50.05 o 
 -20   6   4    14115.89    13804.79    197.50 o 
 -18   6   4      626.92      673.01     33.44 o 
 -16   6   4     9953.28    10447.86    126.34 o 
 -14   6   4       63.55       96.54     12.12 o 
 -12   6   4    28901.67    28709.51    356.21 o 
 -10   6   4        7.42       39.89     10.85 o 
  -8   6   4    35783.31    36128.77    294.01 o 
  -6   6   4     3624.81     3872.97     69.36 o 
  -4   6   4    69655.80    70922.14    756.14 o 
  -2   6   4     2827.12     2644.47    141.27 o 
   0   6   4    24264.87    23872.57    231.76 o 
   2   6   4     1698.65     1377.16     52.89 o 
   4   6   4    19690.91    18815.06    177.72 o 
   6   6   4     8938.88     8988.97    169.06 o 
   8   6   4    10028.65     9858.74    134.58 o 
  10   6   4     6201.01     6419.31     83.48 o 
  12   6   4    12723.73    11957.28    143.56 o 
  14   6   4     5319.80     5506.23    100.17 o 
  16   6   4     5525.89     5494.53    127.82 o 
  18   6   4     2862.32     2973.99    107.69 o 
  20   6   4     3391.46     3338.73    119.54 o 
  22   6   4     2665.06     2582.68    134.84 o 
  24   6   4      520.06      590.37     77.51 o 
  26   6   4     1604.35     1473.44     87.66 o 
 -29   7   4      771.35      822.39     64.12 o 
 -27   7   4        0.51       41.58     31.75 o 
 -25   7   4       14.23       68.67     25.88 o 
 -23   7   4      133.64      130.41     26.59 o 
 -21   7   4     2832.82     2968.22    135.62 o 
 -19   7   4        2.60       53.83     23.25 o 
 -17   7   4     4207.19     4124.11    192.42 o 
 -15   7   4     1093.34      983.52     56.92 o 
 -13   7   4      898.11     1071.57     44.12 o 
 -11   7   4     2264.33     1841.72     41.91 o 
  -9   7   4     4407.56     4632.01     61.78 o 
  -7   7   4      889.99      922.75     28.94 o 
  -5   7   4     1580.76     1487.06     43.59 o 
  -3   7   4     6448.14     6337.47     94.25 o 
  -1   7   4      517.19      611.58     27.14 o 
   1   7   4     4386.54     4791.63     68.81 o 
   3   7   4     6235.19     6044.23     73.97 o 
   5   7   4     7635.81     7705.51    100.53 o 
   7   7   4     2091.47     1941.29     53.96 o 
   9   7   4    11533.32    11303.41    134.57 o 
  11   7   4       47.71       86.37     19.51 o 
  13   7   4     3211.50     3494.32     70.78 o 
  15   7   4      504.98      541.46     37.32 o 
  17   7   4     2933.74     2848.02    110.88 o 
  19   7   4       28.90       27.35     30.54 o 
  21   7   4     1029.43     1049.47    197.75 o 
  23   7   4      114.67      118.53     44.40 o 
  25   7   4        5.91       72.56     39.99 o 
 -28   8   4      249.14      142.75     40.12 o 
 -26   8   4        2.37       30.29     30.73 o 
 -24   8   4      696.51      588.84     54.91 o 
 -22   8   4      288.56      319.10     38.09 o 
 -20   8   4      551.17      409.02     77.05 o 
 -18   8   4       31.50       65.32     19.50 o 
 -16   8   4        5.25       54.30     17.12 o 
 -14   8   4      103.26       92.87     23.79 o 
 -12   8   4     5731.87     5101.42    189.21 o 
 -10   8   4     1028.62      905.21     73.59 o 
  -8   8   4     2275.67     2339.27     58.98 o 
  -6   8   4      111.37      152.76     18.00 o 
  -4   8   4     3593.01     3866.06     66.45 o 
  -2   8   4       52.83       46.03     18.15 o 
   0   8   4     1890.78     2153.51     54.57 o 
   2   8   4        5.23       50.51     13.22 o 
   4   8   4     6055.02     6125.21    101.74 o 
   6   8   4       46.10      173.03     34.21 o 
   8   8   4      837.74      871.93     38.41 o 
  10   8   4        4.24       36.29     19.40 o 
  12   8   4     2626.30     2804.22     69.90 o 
  14   8   4        0.65       42.45     20.86 o 
  16   8   4     3853.79     3731.94     88.98 o 
  18   8   4      322.33      344.21     51.04 o 
  20   8   4      776.75      746.42     75.85 o 
  22   8   4       17.58       -1.72     37.76 o 
  24   8   4      146.32       83.32     39.80 o 
 -27   9   4      306.12      288.13     47.42 o 
 -25   9   4      356.85      237.74     35.99 o 
 -23   9   4     4068.12     4147.17    118.02 o 
 -21   9   4     5489.19     5157.45    119.28 o 
 -19   9   4     1866.69     1855.70     61.08 o 
 -17   9   4     8909.78     8631.73    308.37 o 
 -15   9   4     5246.19     5309.31    118.71 o 
 -13   9   4     3068.15     3351.21    182.72 o 
 -11   9   4     8201.48     8482.38    149.16 o 
  -9   9   4     3771.94     3685.86     94.21 o 
  -7   9   4     9823.71     9632.11    120.21 o 
  -5   9   4     3981.70     4351.23    185.71 o 
  -3   9   4    11589.23    11564.55    158.41 o 
  -1   9   4     7732.15     7460.98    187.49 o 
   1   9   4    10567.01    10212.04    138.84 o 
   3   9   4     2092.27     2233.12     84.22 o 
   5   9   4     5801.91     6055.13    106.47 o 
   7   9   4     3280.21     3130.60    119.15 o 
   9   9   4     9185.85     9352.75    166.56 o 
  11   9   4     1172.25      990.86     78.22 o 
  13   9   4     8132.31     7881.47    133.79 o 
  15   9   4       44.38       66.79     24.26 o 
  17   9   4     4501.91     4243.26    100.29 o 
  19   9   4      159.05       54.47     39.66 o 
  21   9   4     3670.95     3507.04    148.66 o 
  23   9   4      522.40      557.58     67.85 o 
 -26  10   4      302.24      242.17     37.41 o 
 -24  10   4     5625.72     5881.65    127.56 o 
 -22  10   4        2.13       -2.16     27.21 o 
 -20  10   4    16509.26    17153.21    259.61 o 
 -18  10   4      584.42      668.24     40.52 o 
 -16  10   4     3377.29     3254.59    145.25 o 
 -14  10   4     1984.07     1901.30     65.96 o 
 -12  10   4    16227.39    16224.95    273.14 o 
 -10  10   4       26.07       64.43     24.77 o 
  -8  10   4    16675.31    17224.11    284.22 o 
  -6  10   4       15.63       90.91     18.49 o 
  -4  10   4    16872.86    17289.40    318.85 o 
  -2  10   4      750.76      798.59     88.05 o 
   0  10   4    23138.23    22814.74    308.31 o 
   2  10   4     3167.92     3243.55     99.62 o 
   4  10   4    20282.45    19814.92    277.76 o 
   6  10   4     6656.81     6887.23    115.59 o 
   8  10   4    10970.44    10790.75    173.86 o 
  10  10   4     2439.10     2550.96     92.64 o 
  12  10   4    17012.75    16806.02    426.41 o 
  14  10   4     2590.75     2721.47     86.75 o 
  16  10   4     4003.98     4085.07    143.24 o 
  18  10   4     2328.54     2446.35    329.58 o 
  20  10   4     2203.75     2215.88    193.81 o 
  22  10   4     1450.44     1462.39     95.48 o 
 -25  11   4     4775.14     4652.14    175.16 o 
 -23  11   4        9.51       -3.52     30.05 o 
 -21  11   4       24.27       54.77     29.82 o 
 -19  11   4      614.31      595.54     40.44 o 
 -17  11   4      929.49     1071.61     44.89 o 
 -15  11   4     9647.57     9841.64    252.94 o 
 -13  11   4     6546.09     6631.19    181.35 o 
 -11  11   4     4309.94     4187.34    162.28 o 
  -9  11   4     7606.18     7393.89    273.76 o 
  -7  11   4     9622.02     8962.68    168.92 o 
  -5  11   4     4371.12     4445.12    100.25 o 
  -3  11   4     6463.55     6333.40    110.15 o 
  -1  11   4    14283.34    14030.12    201.16 o 
   1  11   4    14134.91    13984.24    202.58 o 
   3  11   4     1284.56     1160.29     47.43 o 
   5  11   4     9576.08     9587.62    158.10 o 
   7  11   4     1696.38     1678.64     81.30 o 
   9  11   4     9010.53     9078.56    174.23 o 
  11  11   4      372.61      328.47     37.77 o 
  13  11   4     3193.41     3079.30     93.14 o 
  15  11   4       10.36        6.16     28.22 o 
  17  11   4     4525.06     4600.40    119.41 o 
  19  11   4       15.25       74.06     52.27 o 
  21  11   4     2390.90     2373.27    114.36 o 
 -22  12   4     1368.60     1584.48    176.27 o 
 -20  12   4      916.59     1177.07     81.72 o 
 -18  12   4       57.86       76.87     26.12 o 
 -16  12   4     2277.05     2419.78     93.35 o 
 -14  12   4     1035.53      872.98     61.89 o 
 -12  12   4     1090.88     1200.09     82.09 o 
 -10  12   4       12.21      -12.37     31.50 o 
  -8  12   4      646.90      699.20     57.09 o 
  -6  12   4       13.48      -26.62     23.13 o 
  -4  12   4      837.82      836.60     72.74 o 
  -2  12   4     3038.24     3103.32     87.10 o 
   0  12   4      980.39      982.10     45.60 o 
   2  12   4      522.81      470.40     40.57 o 
   4  12   4     1013.19      958.81     47.68 o 
   6  12   4      235.35      283.15     33.36 o 
   8  12   4      372.80      513.04     54.08 o 
  10  12   4      875.76     1119.41     99.68 o 
  12  12   4      652.32      719.50     53.28 o 
  14  12   4     2074.57     2024.79     86.82 o 
  16  12   4      319.51      320.69     67.63 o 
  18  12   4      361.64      330.10     54.73 o 
 -21  13   4       13.14       49.49     33.74 o 
 -19  13   4       60.89       54.41     33.57 o 
 -17  13   4       89.56      105.98     29.90 o 
 -15  13   4      686.41      686.27     41.68 o 
 -13  13   4       30.85       51.25     36.32 o 
 -11  13   4       45.16       63.10     40.55 o 
  -9  13   4      175.02      159.11     56.09 o 
  -7  13   4       75.90       79.47     39.79 o 
  -5  13   4      260.29      198.75     25.15 o 
  -3  13   4     1572.92     1479.93     77.36 o 
  -1  13   4       10.08       87.21     26.38 o 
   1  13   4      383.92      348.28     45.52 o 
   3  13   4       65.17      143.24     28.80 o 
   5  13   4      244.00      209.93     32.14 o 
   7  13   4      139.37      104.10     29.32 o 
   9  13   4      306.50      320.93     63.89 o 
  11  13   4      117.26       36.93     33.34 o 
  13  13   4      152.07      148.36     39.98 o 
  15  13   4      220.97      206.98     58.21 o 
  17  13   4        1.17       -3.01     49.99 o 
 -18  14   4       12.51       54.41     33.33 o 
 -16  14   4     3973.18     3930.06    104.43 o 
 -14  14   4       19.61       96.46     72.62 o 
 -12  14   4     2233.66     1962.11    202.14 o 
 -10  14   4      122.43      315.41     68.97 o 
  -8  14   4     3165.30     3072.42    136.42 o 
  -6  14   4      560.66      546.06     61.45 o 
  -4  14   4     3426.39     3496.71     87.54 o 
  -2  14   4        4.44       42.21     25.12 o 
   0  14   4     4652.13     4285.76    108.48 o 
   2  14   4      453.98      454.08     51.82 o 
   4  14   4     2593.34     2399.69     78.55 o 
   6  14   4       95.31      127.15     30.57 o 
   8  14   4     3270.96     3080.56    138.17 o 
  10  14   4      653.23      577.65     65.34 o 
  12  14   4     1694.74     1665.42    101.69 o 
  14  14   4      274.32      224.22     59.44 o 
 -15  15   4     1354.39     1001.91    145.71 o 
 -13  15   4     1679.46     1528.31    156.81 o 
 -11  15   4     3511.10     3610.31    216.02 o 
  -9  15   4     1704.00     1859.51    155.88 o 
  -7  15   4     2939.61     3004.46    133.93 o 
  -5  15   4     1148.61     1092.70     88.20 o 
  -3  15   4     2780.51     2850.78     88.90 o 
  -1  15   4      296.18      335.35     39.10 o 
   1  15   4     7439.46     7842.09    154.54 o 
   3  15   4      792.29      814.98     53.05 o 
   5  15   4     3747.08     3769.79    119.70 o 
   7  15   4      833.16      762.53    128.36 o 
   9  15   4     3312.26     3613.87    137.80 o 
  11  15   4      678.74      758.35     77.56 o 
 -10  16   4        4.77       37.47     68.00 o 
  -8  16   4     3221.76     3332.31    200.29 o 
  -6  16   4      121.51      162.51    105.46 o 
  -4  16   4     2616.51     2568.46    130.44 o 
  -2  16   4       44.24       45.09     35.96 o 
   0  16   4     1491.81     1534.01     85.17 o 
   2  16   4      737.71      566.87     59.54 o 
   4  16   4     2618.78     2622.19    150.33 o 
   6  16   4      450.79      474.88     62.64 o 
   8  16   4     1418.98     1540.89    146.40 o 
 -31   1   5      897.56      868.95     73.69 o 
 -29   1   5     1126.22     1442.85    100.02 o 
 -27   1   5     1527.94     1438.21     55.96 o 
 -25   1   5     1950.61     2154.54     57.68 o 
 -23   1   5     4684.58     4232.58    103.81 o 
 -21   1   5     2568.38     2625.34     55.46 o 
 -19   1   5    26951.09    25740.93    213.73 o 
 -17   1   5      389.58      485.39     20.04 o 
 -15   1   5    10986.96    10607.21    144.65 o 
 -13   1   5    10754.42    10110.76     81.33 o 
 -11   1   5      216.08      437.23     17.65 o 
  -9   1   5    13472.12    14593.82    105.42 o 
  -7   1   5    21100.33    21881.26    164.18 o 
  -5   1   5    73727.88    74494.92    590.02 o 
  -3   1   5    16720.21    17393.11    176.30 o 
  -1   1   5    42971.35    43321.41    435.77 o 
   1   1   5     2783.59     2349.58     28.61 o 
   3   1   5    19340.46    19372.34    141.10 o 
   5   1   5      971.20      883.60     21.19 o 
   7   1   5    24614.59    23629.72    157.95 o 
   9   1   5     2914.89     3050.68     34.41 o 
  11   1   5    13434.80    13133.43    138.72 o 
  13   1   5      816.25     1092.15     39.10 o 
  15   1   5     8321.88     8142.24    119.10 o 
  17   1   5       61.50       89.17     26.93 o 
  19   1   5     4215.44     4191.74    208.38 o 
  21   1   5      382.37      350.46     42.78 o 
  23   1   5     2568.72     2563.67    165.97 o 
  25   1   5        0.05       33.19     38.02 o 
  27   1   5     1222.16     1128.22    112.87 o 
 -32   2   5      478.46      350.44     52.14 o 
 -30   2   5     3294.03     3181.62     96.61 o 
 -28   2   5      859.15      627.57     45.64 o 
 -26   2   5     5844.98     5746.67    106.73 o 
 -24   2   5      203.56      195.32     27.98 o 
 -22   2   5    12747.37    12634.92    171.87 o 
 -20   2   5       83.93      144.45     15.95 o 
 -18   2   5    15686.53    15756.77    146.57 o 
 -16   2   5       21.59      117.07     11.15 o 
 -14   2   5    48134.49    48472.86    332.71 o 
 -12   2   5     1045.58      984.87     24.91 o 
 -10   2   5   133437.52   134228.64    814.81 o 
  -8   2   5     2679.09     3195.74     45.22 o 
  -6   2   5    94073.26    94775.02    761.91 o 
  -4   2   5    13486.26    13800.54    167.77 o 
  -2   2   5    87000.81    87228.88    933.22 o 
   0   2   5      391.76      225.05     17.73 o 
   2   2   5    77080.39    78992.20    595.59 o 
   4   2   5    18068.15    18262.94    133.55 o 
   6   2   5    84639.62    88111.73    599.13 o 
   8   2   5     9574.15     9782.71     85.39 o 
  10   2   5    37845.18    37215.98    269.57 o 
  12   2   5     5136.17     5366.20     66.01 o 
  14   2   5     8603.21     8497.41    103.75 o 
  16   2   5     5207.97     5781.54     98.84 o 
  18   2   5    10963.75    10395.01    160.52 o 
  20   2   5     4827.04     4993.30    122.90 o 
  22   2   5     5987.78     5893.20    119.26 o 
  24   2   5     3456.81     3257.93    119.44 o 
  26   2   5     2326.17     2254.62    197.28 o 
  28   2   5     1681.43     1606.80    110.22 o 
 -31   3   5     4502.21     4582.59    162.68 o 
 -29   3   5     1647.76     1795.92     85.30 o 
 -27   3   5     9904.19     9479.08    179.57 o 
 -25   3   5     3951.10     3992.25    103.29 o 
 -23   3   5    12140.67    12145.83    168.90 o 
 -21   3   5     4716.11     4815.17    118.47 o 
 -19   3   5    13452.82    12742.82    133.18 o 
 -17   3   5    19206.49    19227.70    165.82 o 
 -15   3   5    26517.02    25840.85    186.95 o 
 -13   3   5    31815.92    32550.45    209.55 o 
 -11   3   5    21741.97    23063.07    168.27 o 
  -9   3   5    18200.39    17025.51    117.51 o 
  -7   3   5    22444.88    23635.01    194.93 o 
  -5   3   5    73418.98    72287.68    627.69 o 
  -3   3   5    79524.34    82642.11    765.63 o 
  -1   3   5    83055.98    83408.02    827.92 o 
   1   3   5      648.59      441.29     25.34 o 
   3   3   5    37655.41    36694.52    266.97 o 
   5   3   5     5297.68     6909.86     80.65 o 
   7   3   5    72029.79    72293.66    489.21 o 
   9   3   5     2896.59     2756.92     38.10 o 
  11   3   5    46068.28    46880.77    335.31 o 
  13   3   5     1525.99     1544.51     43.05 o 
  15   3   5    20868.11    20065.83    254.14 o 
  17   3   5       62.45      119.17     22.08 o 
  19   3   5    10871.31    10950.99    237.04 o 
  21   3   5       16.78       87.43     23.36 o 
  23   3   5     4187.73     4586.94    106.39 o 
  25   3   5      374.69      508.22     45.61 o 
  27   3   5     3357.32     3357.86    148.29 o 
 -30   4   5      947.33      900.75     68.15 o 
 -28   4   5      564.21      497.79     52.66 o 
 -26   4   5     3161.88     3305.45     82.09 o 
 -24   4   5       24.80       71.66     21.48 o 
 -22   4   5     4849.59     4994.71    106.39 o 
 -20   4   5      698.94      708.54     42.36 o 
 -18   4   5    13903.49    14310.23    143.79 o 
 -16   4   5        7.88       68.18     10.82 o 
 -14   4   5    17700.13    17227.92    212.09 o 
 -12   4   5      350.47      412.58     14.12 o 
 -10   4   5    16065.25    15346.20    192.93 o 
  -8   4   5      179.88      339.69     15.00 o 
  -6   4   5    19957.64    18715.61    341.41 o 
  -4   4   5      599.39      593.12     20.53 o 
  -2   4   5    11383.22     9978.99    119.32 o 
   0   4   5     9312.32    10099.03    104.93 o 
   2   4   5    32668.13    35576.79    259.26 o 
   4   4   5    23491.77    26201.52    199.52 o 
   6   4   5    20939.32    20252.78    159.75 o 
   8   4   5     3601.84     3944.87     43.27 o 
  10   4   5     5768.91     5455.27     68.23 o 
  12   4   5    11910.21    12453.05    142.13 o 
  14   4   5     8022.22     7974.93    122.69 o 
  16   4   5     1867.33     2026.44     82.92 o 
  18   4   5     4328.05     4531.31    109.95 o 
  20   4   5     5155.40     5615.25    178.73 o 
  22   4   5     1927.20     2022.64     79.54 o 
  24   4   5     3466.15     3347.52     95.11 o 
  26   4   5      716.11      858.39     55.90 o 
 -31   5   5        4.27       -9.35     32.69 o 
 -29   5   5        0.41       23.08     32.52 o 
 -27   5   5      321.17      371.04     38.67 o 
 -25   5   5      164.47      140.76     27.37 o 
 -23   5   5      112.30      166.26     26.88 o 
 -21   5   5      465.87      360.28     28.80 o 
 -19   5   5      176.67      164.48     17.71 o 
 -17   5   5      604.68      652.36     25.10 o 
 -15   5   5     1236.65     1279.78     53.24 o 
 -13   5   5       62.53       87.78     11.23 o 
 -11   5   5      781.04      849.62     29.99 o 
  -9   5   5        1.81       90.13     10.84 o 
  -7   5   5      345.35      342.72     15.20 o 
  -5   5   5       90.32      122.66     11.96 o 
  -3   5   5     6286.93     7328.08     94.00 o 
  -1   5   5    21413.57    22605.66    206.78 o 
   1   5   5     4409.01     4432.55     76.30 o 
   3   5   5     9473.00     9956.20     99.84 o 
   5   5   5    20452.24    19283.32    167.77 o 
   7   5   5      202.41      300.59     20.37 o 
   9   5   5      242.46      293.64     17.64 o 
  11   5   5        2.68       17.79     10.69 o 
  13   5   5     1067.42     1079.08     36.27 o 
  15   5   5        2.81       29.46     16.60 o 
  17   5   5      209.20      194.64     29.04 o 
  19   5   5      150.72      125.56     28.12 o 
  21   5   5      122.02      116.00     30.72 o 
  23   5   5      237.84      136.98     37.56 o 
  25   5   5      226.41      316.77     51.01 o 
 -30   6   5     1215.24      831.28    116.65 o 
 -28   6   5       18.84       55.45     28.45 o 
 -26   6   5     1873.63     1819.44     67.09 o 
 -24   6   5      581.49      577.91     73.39 o 
 -22   6   5     3474.10     3342.02    121.71 o 
 -20   6   5       18.18       31.41     16.73 o 
 -18   6   5     9746.00     9263.10    137.42 o 
 -16   6   5      193.67      205.26     25.76 o 
 -14   6   5     8713.43     8786.90    104.84 o 
 -12   6   5      385.15      482.48     29.15 o 
 -10   6   5    14824.05    14171.97    135.62 o 
  -8   6   5     3078.78     2863.37     90.62 o 
  -6   6   5     5786.20     5982.32     79.27 o 
  -4   6   5     9989.00    10692.42    234.54 o 
  -2   6   5     9721.04     9697.73    105.03 o 
   0   6   5     5445.73     5815.53     82.02 o 
   2   6   5    36141.25    37857.30    320.78 o 
   4   6   5      336.29      349.11     26.81 o 
   6   6   5    33192.90    32032.49    270.26 o 
   8   6   5      223.64      293.78     21.90 o 
  10   6   5     5302.50     5212.16     89.76 o 
  12   6   5      577.86      624.42     31.79 o 
  14   6   5     4093.76     3785.77    187.92 o 
  16   6   5     2340.57     2527.24     87.80 o 
  18   6   5     3074.33     2783.67    155.68 o 
  20   6   5     1054.45      859.00     69.67 o 
  22   6   5      573.55      620.14    183.41 o 
  24   6   5      130.35      222.06     45.12 o 
  26   6   5       92.12       71.20     41.40 o 
 -29   7   5      755.90      899.71    103.48 o 
 -27   7   5     3070.61     3058.05    104.10 o 
 -25   7   5     3084.77     3085.51    100.97 o 
 -23   7   5     6780.66     6161.76    132.11 o 
 -21   7   5     5837.36     5753.08    112.96 o 
 -19   7   5     8965.13     8487.86    259.92 o 
 -17   7   5    11549.65    11269.33    148.09 o 
 -15   7   5     6673.38     6834.38    106.50 o 
 -13   7   5    16370.98    15940.22    180.28 o 
 -11   7   5     8947.21     9962.50    182.53 o 
  -9   7   5    26656.84    26923.46    232.20 o 
  -7   7   5    10529.30    11347.85    148.40 o 
  -5   7   5     9775.57     8986.12    109.49 o 
  -3   7   5     5312.73     5434.73    139.25 o 
  -1   7   5    40406.99    41688.96    414.16 o 
   1   7   5    12078.63    11700.50    162.93 o 
   3   7   5    32208.35    34095.81    330.48 o 
   5   7   5    13849.10    13751.04    285.63 o 
   7   7   5     1562.68     1682.64     45.74 o 
   9   7   5      272.03      251.66     31.47 o 
  11   7   5    20171.60    20222.74    229.67 o 
  13   7   5     1104.99      919.51     43.80 o 
  15   7   5    20559.96    20345.72    321.42 o 
  17   7   5       32.46       49.01     29.84 o 
  19   7   5     7399.54     7365.00    189.64 o 
  21   7   5        5.19       75.58     53.43 o 
  23   7   5     6507.72     6574.89    317.32 o 
  25   7   5        3.80       15.88     36.37 o 
 -28   8   5      459.87      386.62     48.57 o 
 -26   8   5     5434.22     5413.79    141.15 o 
 -24   8   5     1136.50     1016.42     54.52 o 
 -22   8   5     7278.55     7244.13    134.62 o 
 -20   8   5       51.65      100.89     26.71 o 
 -18   8   5     8999.97     9078.86    140.55 o 
 -16   8   5      361.12      409.54     40.44 o 
 -14   8   5    18192.70    18381.40    320.35 o 
 -12   8   5     4479.16     4038.06     79.07 o 
 -10   8   5    30843.53    30436.47    294.87 o 
  -8   8   5     2374.47     2547.27     89.92 o 
  -6   8   5    37591.85    38083.92    395.29 o 
  -4   8   5      234.02      252.34     33.01 o 
  -2   8   5    30501.60    29933.56    304.26 o 
   0   8   5     2175.11     2333.34    106.29 o 
   2   8   5    29967.84    28729.45    321.37 o 
   4   8   5    10329.26    10365.46    133.07 o 
   6   8   5    17836.00    17281.61    202.98 o 
   8   8   5    19021.59    18525.64    234.59 o 
  10   8   5    14989.86    14492.28    240.27 o 
  12   8   5     4980.81     5474.84    103.95 o 
  14   8   5    11205.36    11253.37    203.04 o 
  16   8   5     3108.38     3472.28     94.07 o 
  18   8   5     3651.98     3536.97    161.08 o 
  20   8   5     1499.85     1401.01     98.85 o 
  22   8   5     1969.11     1936.76    175.31 o 
  24   8   5     1827.02     1653.96    118.23 o 
 -27   9   5     1112.46     1099.69     99.41 o 
 -25   9   5       41.11      113.55     34.45 o 
 -23   9   5      930.17      884.66     76.44 o 
 -21   9   5     1333.82     1303.21     78.32 o 
 -19   9   5     1494.79     1314.53     74.82 o 
 -17   9   5     5750.75     5783.67    105.74 o 
 -15   9   5     3741.23     3973.00     78.72 o 
 -13   9   5     8650.63     7876.66    231.79 o 
 -11   9   5     3438.80     3703.62     83.32 o 
  -9   9   5     5013.71     4898.32     99.15 o 
  -7   9   5     6299.71     6676.24     98.48 o 
  -5   9   5    11925.08    11785.08    165.26 o 
  -3   9   5     1850.98     1905.44     50.49 o 
  -1   9   5    10222.47    10198.26    140.59 o 
   1   9   5     1308.01     1180.09     50.18 o 
   3   9   5    11926.68    12134.99    151.00 o 
   5   9   5       15.45       47.38     15.32 o 
   7   9   5     7381.06     7629.87    160.40 o 
   9   9   5      737.45      837.29     55.76 o 
  11   9   5     3955.08     3991.67    119.78 o 
  13   9   5       30.47       90.32     25.18 o 
  15   9   5     1672.73     1547.95     61.49 o 
  17   9   5      254.82      230.71     39.15 o 
  19   9   5     3551.30     3721.76    151.56 o 
  21   9   5       85.69       59.21     46.18 o 
  23   9   5     1291.70     1214.28    108.80 o 
 -26  10   5        0.11       31.78     30.93 o 
 -24  10   5      189.38      173.75     32.83 o 
 -22  10   5       48.32       63.31     28.84 o 
 -20  10   5     2168.92     2353.08    114.90 o 
 -18  10   5      228.97      233.11     28.92 o 
 -16  10   5     4154.62     3817.19    105.83 o 
 -14  10   5      318.24      197.02     36.00 o 
 -12  10   5        7.06       22.00     22.56 o 
 -10  10   5        5.93       20.32     19.74 o 
  -8  10   5       13.49       63.61     22.06 o 
  -6  10   5      404.17      330.85     28.46 o 
  -4  10   5       84.26      157.02     21.73 o 
  -2  10   5      405.52      385.04     31.20 o 
   0  10   5       28.16      110.34     20.98 o 
   2  10   5       25.89       60.37     18.82 o 
   4  10   5      340.10      245.90     22.19 o 
   6  10   5      791.27      757.53     45.75 o 
   8  10   5      195.92      117.66     23.72 o 
  10  10   5       95.08       73.06     25.16 o 
  12  10   5     1208.58     1352.22     72.04 o 
  14  10   5      118.82       85.33     26.58 o 
  16  10   5      806.42     1047.14     59.61 o 
  18  10   5      115.30      101.53     45.46 o 
  20  10   5      325.23      379.83    149.64 o 
  22  10   5       94.52      114.65     96.68 o 
 -25  11   5      247.08      177.53     40.49 o 
 -23  11   5      109.98       82.66     28.60 o 
 -21  11   5       14.65        3.92     26.52 o 
 -19  11   5      811.98      831.79     59.98 o 
 -17  11   5     1902.88     1895.45     60.20 o 
 -15  11   5     3624.86     3447.13    167.46 o 
 -13  11   5      770.81      658.89     72.50 o 
 -11  11   5     1811.79     1749.91     77.49 o 
  -9  11   5     1114.74     1248.23     54.38 o 
  -7  11   5     1779.09     1814.33    102.10 o 
  -5  11   5     2877.17     2824.69     92.08 o 
  -3  11   5     2269.17     2264.88     91.39 o 
  -1  11   5     5413.18     5392.92    104.63 o 
   1  11   5      908.93      921.81     83.18 o 
   3  11   5     3373.61     3414.65     83.04 o 
   5  11   5     2426.56     2327.67    100.28 o 
   7  11   5     2518.65     2415.00     68.33 o 
   9  11   5      269.39      215.52     42.27 o 
  11  11   5     3880.46     3723.24    100.94 o 
  13  11   5      370.45      447.27     46.14 o 
  15  11   5     1326.25     1222.17     78.92 o 
  17  11   5       42.94       30.85     34.10 o 
  19  11   5     1344.98      998.81     91.25 o 
 -22  12   5     6128.91     6601.69    175.13 o 
 -20  12   5        2.94       34.10     26.87 o 
 -18  12   5     7581.89     7351.29    191.17 o 
 -16  12   5      827.01      700.30     84.55 o 
 -14  12   5     3431.32     3385.11    114.13 o 
 -12  12   5      207.29      198.75     76.11 o 
 -10  12   5     6980.74     6560.92    215.49 o 
  -8  12   5     2101.68     1821.05    100.01 o 
  -6  12   5    13420.91    13581.69    227.15 o 
  -4  12   5     1039.22     1017.08     55.03 o 
  -2  12   5     4904.15     4737.38     99.43 o 
   0  12   5      266.31      370.44     53.28 o 
   2  12   5    10146.33     9935.36    252.65 o 
   4  12   5      979.44     1083.77     68.46 o 
   6  12   5     5465.27     5504.41    117.94 o 
   8  12   5     1404.32     1473.75     74.45 o 
  10  12   5     3966.14     3930.94    114.44 o 
  12  12   5     1462.16     1659.66     96.07 o 
  14  12   5     3101.15     2883.71    133.15 o 
  16  12   5      803.66      657.37     63.05 o 
  18  12   5     1524.32     1565.91    107.25 o 
 -21  13   5     1109.30     1085.59     65.80 o 
 -19  13   5     1802.26     1937.37     71.37 o 
 -17  13   5      956.95      980.64     50.83 o 
 -15  13   5     1094.41     1276.44     82.99 o 
 -13  13   5     5099.35     4998.54    148.89 o 
 -11  13   5     4452.64     4492.05    184.94 o 
  -9  13   5     6719.41     6646.58    165.73 o 
  -7  13   5     5387.47     5454.91    133.23 o 
  -5  13   5     4371.25     4304.20    104.37 o 
  -3  13   5     3504.37     3459.11    112.13 o 
  -1  13   5     8880.11     9040.33    212.04 o 
   1  13   5     1716.86     1582.15     63.11 o 
   3  13   5    12268.83    12611.62    203.86 o 
   5  13   5      240.23      192.57     31.93 o 
   7  13   5     6638.54     6761.43    155.06 o 
   9  13   5     1443.39     1368.61    107.13 o 
  11  13   5     3279.03     3343.74    110.34 o 
  13  13   5      130.00      118.18     51.56 o 
  15  13   5     4543.84     4715.22    177.29 o 
  17  13   5        2.02       31.01     50.72 o 
 -18  14   5     1018.03     1028.17     60.49 o 
 -16  14   5        0.55       19.67     45.24 o 
 -14  14   5     2416.36     2448.81    186.41 o 
 -12  14   5       29.55      100.85     57.54 o 
 -10  14   5     2360.90     2438.18    140.52 o 
  -8  14   5        1.71       -8.84     33.23 o 
  -6  14   5     1550.93     1581.19    113.71 o 
  -4  14   5      527.73      531.91     46.58 o 
  -2  14   5     2826.79     2811.88     81.85 o 
   0  14   5      203.42      232.57     36.95 o 
   2  14   5      162.19      242.16     40.68 o 
   4  14   5     2176.70     2127.06     76.15 o 
   6  14   5     2061.55     1999.08    126.25 o 
   8  14   5     1903.38     1933.46     84.39 o 
  10  14   5     2482.67     2242.34    117.49 o 
  12  14   5      458.36      365.93     62.22 o 
  14  14   5      572.81      629.50    209.54 o 
 -15  15   5       35.18       77.25     82.80 o 
 -13  15   5        6.73       80.02     74.47 o 
 -11  15   5      289.05      270.14     90.20 o 
  -9  15   5       26.91      125.35     69.85 o 
  -7  15   5       34.40       49.48     47.01 o 
  -5  15   5      194.62      152.77     31.91 o 
  -3  15   5        1.32       24.98     28.75 o 
  -1  15   5      289.93      269.04     39.12 o 
   1  15   5      125.82       93.19     32.25 o 
   3  15   5        4.21        1.94     31.34 o 
   5  15   5        0.42        6.38     33.93 o 
   7  15   5       51.17      161.11     46.53 o 
   9  15   5      508.87      483.37     66.94 o 
  11  15   5       93.81       58.56     51.45 o 
 -10  16   5     1059.45     1045.39    134.14 o 
  -8  16   5        4.84      -12.49     65.22 o 
  -6  16   5     1551.34     1512.60     77.87 o 
  -4  16   5       19.07       -2.82     34.27 o 
  -2  16   5     1350.79     1233.95    155.88 o 
   0  16   5      418.78      362.41     69.85 o 
   2  16   5       30.08       86.12     41.35 o 
   4  16   5      124.30       70.01     42.75 o 
   6  16   5      438.07      367.10     58.34 o 
 -32   0   6     2555.32     2788.34    192.43 o 
 -30   0   6      656.78      448.17     91.59 o 
 -28   0   6     6602.01     6325.07    175.53 o 
 -26   0   6      140.62      102.57     27.78 o 
 -24   0   6    16128.13    15749.95    234.58 o 
 -22   0   6       22.49      101.55     25.60 o 
 -20   0   6    52661.90    51253.03    641.96 o 
 -18   0   6      378.31      421.32     27.97 o 
 -16   0   6    32927.50    32817.10    345.21 o 
 -14   0   6      488.54      437.00     14.59 o 
 -12   0   6    99610.55   101246.16    760.22 o 
 -10   0   6    24397.16    24323.29    221.90 o 
  -8   0   6   108686.53   106580.70    926.98 o 
  -6   0   6    11855.16    11453.30    131.83 o 
  -4   0   6   172619.13   171699.67   1873.94 o 
  -2   0   6    16487.40    17508.58    212.91 o 
   0   0   6    91961.77    94139.52    980.43 o 
   2   0   6    42234.85    44280.53    396.97 o 
   4   0   6    58793.91    60155.70    534.10 o 
   6   0   6    14472.15    15465.81    241.60 o 
   8   0   6    21957.48    21868.84    239.37 o 
  10   0   6     9160.56     9663.93    123.29 o 
  12   0   6    13795.31    13834.89    167.27 o 
  14   0   6     7136.24     7207.32    120.33 o 
  16   0   6    11896.29    11338.29    198.85 o 
  18   0   6     5529.52     5738.57    238.22 o 
  20   0   6    14420.43    13936.13    445.91 o 
  22   0   6     2402.65     2468.24    161.90 o 
  24   0   6      961.27      939.47    117.95 o 
  26   0   6     3697.02     3338.79    205.84 o 
 -33   1   6     1917.40     1745.25    163.05 o 
 -31   1   6      563.94      627.45     59.34 o 
 -29   1   6     3847.50     3950.80     99.13 o 
 -27   1   6      778.85      880.20     45.73 o 
 -25   1   6     5002.81     4608.55    111.91 o 
 -23   1   6     7450.78     7216.10    150.19 o 
 -21   1   6     7570.13     7537.86    102.60 o 
 -19   1   6     1990.16     2083.49     37.06 o 
 -17   1   6    18535.91    17890.61    153.96 o 
 -15   1   6     7927.59     8159.84     71.07 o 
 -13   1   6    17539.08    16958.13    147.38 o 
 -11   1   6    30344.88    29709.65    202.85 o 
  -9   1   6    13467.51    13516.27     92.48 o 
  -7   1   6     8850.88     8986.46     72.25 o 
  -5   1   6    25569.23    25928.50    258.50 o 
  -3   1   6    82315.35    82927.91    742.81 o 
  -1   1   6     1050.12     1215.81     19.37 o 
   1   1   6    68190.53    69053.31    463.84 o 
   3   1   6     5235.55     5052.69     43.04 o 
   5   1   6    28221.65    27954.44    178.86 o 
   7   1   6     5288.22     4923.28     47.89 o 
   9   1   6    39042.73    39266.66    275.03 o 
  11   1   6     1590.81     1363.83     26.52 o 
  13   1   6    35448.44    35919.19    296.41 o 
  15   1   6       98.70      110.60     19.58 o 
  17   1   6     5625.02     5671.90    113.84 o 
  19   1   6       33.78       61.72     23.44 o 
  21   1   6     5963.20     5793.31    199.60 o 
  23   1   6       54.18      112.51     40.60 o 
  25   1   6     3571.05     3418.19    162.13 o 
  27   1   6      254.87      186.90     52.58 o 
 -32   2   6      107.69      180.35     41.92 o 
 -30   2   6      142.17      144.84     33.87 o 
 -28   2   6     2249.81     2260.61     72.63 o 
 -26   2   6      534.04      525.13     51.94 o 
 -24   2   6      483.89      572.89     42.60 o 
 -22   2   6       73.72       65.55     20.63 o 
 -20   2   6      817.52      796.41     50.04 o 
 -18   2   6     2089.43     2184.00     54.51 o 
 -16   2   6    23652.03    22470.68    281.51 o 
 -14   2   6      957.69      958.85     23.43 o 
 -12   2   6     7563.04     8166.02     93.68 o 
 -10   2   6     2773.20     3259.21     56.11 o 
  -8   2   6     4525.37     4562.50     87.12 o 
  -6   2   6      334.82      553.71     20.20 o 
  -4   2   6    14727.88    14237.01    122.17 o 
  -2   2   6      581.41      651.53     17.93 o 
   0   2   6     7240.84     7216.60     78.28 o 
   2   2   6     1115.02     1193.42     32.38 o 
   4   2   6      393.22      312.63      8.92 o 
   6   2   6      310.58      433.03     14.30 o 
   8   2   6     7236.34     7000.89     68.53 o 
  10   2   6     5885.45     5801.47     65.36 o 
  12   2   6        6.61       19.32     10.64 o 
  14   2   6     3950.07     4001.37     72.44 o 
  16   2   6     1024.50      900.78     41.97 o 
  18   2   6     1805.28     1867.93     67.39 o 
  20   2   6      366.78      374.01     42.40 o 
  22   2   6     2574.47     2451.16    114.90 o 
  24   2   6      377.67      331.05    107.55 o 
  26   2   6      191.10      186.46     52.94 o 
 -31   3   6        5.06       25.34     35.99 o 
 -29   3   6     1152.66     1011.10    107.07 o 
 -27   3   6       31.24       83.18     28.56 o 
 -25   3   6        2.84       -2.69     24.36 o 
 -23   3   6     1112.97     1119.32     49.81 o 
 -21   3   6     1895.13     1900.34     93.59 o 
 -19   3   6     4822.49     4712.36     68.92 o 
 -17   3   6     6561.67     6349.23     90.02 o 
 -15   3   6     4056.97     4015.89     49.18 o 
 -13   3   6     1547.86     1673.60     44.23 o 
 -11   3   6     6001.64     6814.62     91.07 o 
  -9   3   6     2384.53     2095.94     56.46 o 
  -7   3   6    11118.37    12533.12    108.40 o 
  -5   3   6      639.84      549.22     25.14 o 
  -3   3   6     1206.06     1297.05     47.05 o 
  -1   3   6       43.25       63.49     15.98 o 
   1   3   6      808.88     1055.48     28.98 o 
   3   3   6       62.93       81.98      7.53 o 
   5   3   6      107.34       72.26      9.91 o 
   7   3   6      340.95      242.36     11.78 o 
   9   3   6      214.49      260.58     13.85 o 
  11   3   6      819.02      949.12     25.87 o 
  13   3   6     3190.36     3122.72     63.68 o 
  15   3   6      917.74      783.34     66.91 o 
  17   3   6     1870.92     1691.97     57.28 o 
  19   3   6        4.65       46.61     20.73 o 
  21   3   6     1015.54      911.51     49.56 o 
  23   3   6      155.16      161.94     37.70 o 
  25   3   6      802.55      750.33     71.18 o 
  27   3   6        0.43      -29.37     38.59 o 
 -32   4   6     1473.33     1290.95     82.30 o 
 -30   4   6        1.32       40.33     34.01 o 
 -28   4   6     3616.20     3616.53    150.95 o 
 -26   4   6      429.27      387.48     49.85 o 
 -24   4   6     3254.16     3116.22    174.33 o 
 -22   4   6      821.25      731.96     57.67 o 
 -20   4   6    14625.52    13686.58    277.75 o 
 -18   4   6      198.62      168.65     25.64 o 
 -16   4   6    18336.46    18228.40    147.46 o 
 -14   4   6     1030.58      986.39     29.37 o 
 -12   4   6    32055.56    32221.65    216.60 o 
 -10   4   6     2882.69     2544.85     59.97 o 
  -8   4   6    37637.12    38496.30    242.10 o 
  -6   4   6     3863.63     3326.61     57.80 o 
  -4   4   6    62761.50    63156.59    558.61 o 
  -2   4   6    20271.97    20672.48    191.05 o 
   0   4   6    45241.68    45533.65    360.37 o 
   2   4   6      148.20      129.99     11.14 o 
   4   4   6    89999.12    91776.99    643.45 o 
   6   4   6     5158.56     5188.12     66.64 o 
   8   4   6    10609.38    10911.63    104.87 o 
  10   4   6     9530.98     9550.91    105.64 o 
  12   4   6    13782.98    12956.13    157.73 o 
  14   4   6     7733.40     8050.96    125.45 o 
  16   4   6     7879.14     7666.78    171.19 o 
  18   4   6     2497.81     2659.71    141.28 o 
  20   4   6     3786.08     3767.39    180.00 o 
  22   4   6     3797.43     3956.80    120.22 o 
  24   4   6      513.21      450.24     39.95 o 
  26   4   6      206.81      233.53     41.90 o 
 -31   5   6     1467.74     1593.95     90.53 o 
 -29   5   6     5094.93     4737.11    134.32 o 
 -27   5   6     3652.25     3962.70    100.60 o 
 -25   5   6    10139.70    10192.70    248.53 o 
 -23   5   6     8922.70     8757.58    149.25 o 
 -21   5   6     4189.68     4053.80     89.04 o 
 -19   5   6     8158.81     8358.80    101.97 o 
 -17   5   6     9346.37     9332.70     95.20 o 
 -15   5   6    18122.16    18224.98    154.04 o 
 -13   5   6    13443.65    13809.36    133.52 o 
 -11   5   6    18313.28    18434.81    168.52 o 
  -9   5   6    26243.49    25632.23    170.50 o 
  -7   5   6    41636.39    42232.20    325.37 o 
  -5   5   6     8275.61     8448.60    131.68 o 
  -3   5   6    22253.90    21819.07    211.37 o 
  -1   5   6    29099.68    28606.42    307.27 o 
   1   5   6    58242.91    57696.97    435.18 o 
   3   5   6      158.08      378.69     23.53 o 
   5   5   6    29782.02    30547.67    357.60 o 
   7   5   6     3735.81     3321.17     58.15 o 
   9   5   6    45760.70    46264.21    414.27 o 
  11   5   6     3020.47     2851.56     85.67 o 
  13   5   6    17437.46    17202.60    211.60 o 
  15   5   6      127.70      151.13     24.48 o 
  17   5   6    13370.65    13482.55    221.76 o 
  19   5   6      248.71      320.34     41.26 o 
  21   5   6     4397.41     4309.73    157.11 o 
  23   5   6      111.37       90.97     48.24 o 
  25   5   6     7501.20     7824.50    184.85 o 
 -30   6   6      444.99      293.41     66.98 o 
 -28   6   6     3427.97     3529.44     95.16 o 
 -26   6   6       92.96       85.96     25.90 o 
 -24   6   6     7926.23     7732.91    143.74 o 
 -22   6   6      850.69      840.34     72.75 o 
 -20   6   6    11338.82    11353.77    152.70 o 
 -18   6   6       30.72       29.08     13.72 o 
 -16   6   6    21041.22    20567.74    184.16 o 
 -14   6   6      282.14      334.06     35.42 o 
 -12   6   6    24099.99    24116.79    229.97 o 
 -10   6   6      622.13      626.56     22.40 o 
  -8   6   6    29563.70    29565.13    245.93 o 
  -6   6   6      340.98      343.69     31.65 o 
  -4   6   6    45418.69    45751.48    691.22 o 
  -2   6   6     4561.91     4811.78     84.82 o 
   0   6   6    33310.29    33089.88    299.24 o 
   2   6   6     7577.31     7453.54     74.90 o 
   4   6   6    22489.93    21808.22    196.50 o 
   6   6   6    30790.78    30595.13    263.23 o 
   8   6   6    25451.87    25260.84    232.97 o 
  10   6   6     4522.35     4523.63     71.24 o 
  12   6   6     8099.97     7905.10    138.57 o 
  14   6   6     5015.81     5275.24    111.27 o 
  16   6   6     1573.71     1340.96     75.23 o 
  18   6   6     5591.21     5964.03    165.19 o 
  20   6   6     2731.77     2783.62    112.63 o 
  22   6   6     5147.25     5240.60    546.29 o 
  24   6   6      143.27      108.80     97.60 o 
 -29   7   6      188.72      239.17     43.07 o 
 -27   7   6      118.57      122.05     34.62 o 
 -25   7   6     1306.25     1422.18     93.66 o 
 -23   7   6        1.54       22.66     25.72 o 
 -21   7   6      490.70      540.67     39.88 o 
 -19   7   6       97.02       83.09     20.75 o 
 -17   7   6     1158.16     1249.92     58.03 o 
 -15   7   6     5064.97     5034.64     80.36 o 
 -13   7   6      721.53      652.96     24.71 o 
 -11   7   6     2481.50     2298.46     62.25 o 
  -9   7   6     1280.44     1270.85     33.50 o 
  -7   7   6     5912.83     6335.60     96.68 o 
  -5   7   6        9.04       39.04     13.07 o 
  -3   7   6     5535.00     5532.83    112.88 o 
  -1   7   6       43.33       50.61     10.63 o 
   1   7   6     5220.75     5225.62     70.17 o 
   3   7   6      449.03      531.09     19.07 o 
   5   7   6      493.46      523.80     22.60 o 
   7   7   6     6668.72     6301.10     95.79 o 
   9   7   6     2741.06     2709.83     55.31 o 
  11   7   6      466.34      491.95     30.43 o 
  13   7   6      892.63      859.57     47.22 o 
  15   7   6       91.72      120.31     28.14 o 
  17   7   6     2385.81     2298.65     98.75 o 
  19   7   6        2.76       32.88     35.66 o 
  21   7   6      470.95      487.44    121.19 o 
  23   7   6       26.59       74.10     45.34 o 
 -28   8   6      267.05      180.72     40.49 o 
 -26   8   6      349.58      393.40     63.76 o 
 -24   8   6      618.17      587.86     51.11 o 
 -22   8   6       40.86       87.32     25.48 o 
 -20   8   6      423.29      331.79     40.30 o 
 -18   8   6      228.54      192.92     31.13 o 
 -16   8   6      125.33      109.75     18.17 o 
 -14   8   6      805.37      958.89     34.63 o 
 -12   8   6       22.79       76.22     16.06 o 
 -10   8   6      389.19      565.30     35.96 o 
  -8   8   6     3063.84     3043.13     73.25 o 
  -6   8   6     1602.64     1403.24     61.76 o 
  -4   8   6      217.22      370.85     22.37 o 
  -2   8   6      118.66      179.73     22.16 o 
   0   8   6     4074.62     4322.97     66.88 o 
   2   8   6       54.76       94.84     16.96 o 
   4   8   6     3235.46     3317.83     70.86 o 
   6   8   6       67.74       89.01     17.54 o 
   8   8   6     7900.00     7604.32    127.22 o 
  10   8   6        1.35       35.67     17.99 o 
  12   8   6      658.33      674.04     40.75 o 
  14   8   6     1274.82     1354.91     60.59 o 
  16   8   6      688.67      614.86     46.60 o 
  18   8   6      182.32      138.83     52.43 o 
  20   8   6      528.86      463.14     70.24 o 
  22   8   6       50.52      133.22     84.19 o 
  24   8   6      287.69      237.66     59.66 o 
 -27   9   6     1220.92     1206.02    150.59 o 
 -25   9   6     2957.24     2625.23     96.45 o 
 -23   9   6      202.51      204.72     33.75 o 
 -21   9   6      639.35      566.49     78.76 o 
 -19   9   6     4778.44     4826.36     92.78 o 
 -17   9   6     4623.92     4181.37     81.02 o 
 -15   9   6    14046.79    13269.22    254.32 o 
 -13   9   6     7192.65     7446.55    164.70 o 
 -11   9   6     7322.83     7520.22    137.66 o 
  -9   9   6     4992.09     5125.74    162.14 o 
  -7   9   6    14198.79    14757.68    163.04 o 
  -5   9   6     5369.33     5218.16    173.60 o 
  -3   9   6     8475.69     8512.82    114.56 o 
  -1   9   6     3014.44     3100.92    148.71 o 
   1   9   6     7570.43     7672.00    118.19 o 
   3   9   6     1978.55     1858.09     47.40 o 
   5   9   6    12862.05    12838.50    165.68 o 
   7   9   6     2210.16     1817.15    113.57 o 
   9   9   6     7112.25     7233.82    127.14 o 
  11   9   6      652.62      550.16     43.47 o 
  13   9   6     5623.20     5941.14    124.74 o 
  15   9   6      413.24      549.70     68.75 o 
  17   9   6     7426.61     7096.61    203.54 o 
  19   9   6        9.48      -16.62     38.58 o 
  21   9   6     2735.36     2502.71    132.23 o 
 -26  10   6      134.84      156.42     38.06 o 
 -24  10   6     5756.55     5778.72    145.13 o 
 -22  10   6     1596.26     1512.72     72.50 o 
 -20  10   6     8858.52     8851.29    174.75 o 
 -18  10   6       92.80      130.85     24.65 o 
 -16  10   6     8399.12     8742.35    127.41 o 
 -14  10   6        1.24       45.77     24.95 o 
 -12  10   6    15712.65    15433.27    237.92 o 
 -10  10   6      156.88      165.11     24.60 o 
  -8  10   6    19254.76    19797.37    258.98 o 
  -6  10   6     2520.47     2399.88     90.61 o 
  -4  10   6    13636.91    14341.05    172.23 o 
  -2  10   6     3050.36     3134.95    143.59 o 
   0  10   6    17787.79    17021.79    234.98 o 
   2  10   6     2702.15     2737.41     95.52 o 
   4  10   6    14055.29    14044.33    177.88 o 
   6  10   6     6813.71     6894.26    120.70 o 
   8  10   6     5861.86     5940.66    187.56 o 
  10  10   6     3381.50     3485.38    135.94 o 
  12  10   6     6781.64     6657.33    170.49 o 
  14  10   6     1962.53     2131.22     72.38 o 
  16  10   6     6773.51     6896.95    226.07 o 
  18  10   6     1167.51     1251.32    224.34 o 
  20  10   6     1097.73      979.99    113.33 o 
 -25  11   6     1317.92     1373.28     76.61 o 
 -23  11   6     2656.81     2710.43     95.75 o 
 -21  11   6     2920.23     2819.41     79.64 o 
 -19  11   6     1893.57     2003.50     66.02 o 
 -17  11   6     2042.75     1983.16    107.67 o 
 -15  11   6     2523.56     2560.88     93.24 o 
 -13  11   6     2602.99     2887.01     90.16 o 
 -11  11   6     7469.11     7636.16    192.09 o 
  -9  11   6     4487.75     4365.11     90.82 o 
  -7  11   6    12399.62    12244.72    238.47 o 
  -5  11   6     3550.63     3473.09    124.03 o 
  -3  11   6    11864.00    11664.43    166.52 o 
  -1  11   6     1533.25     1486.88     53.45 o 
   1  11   6     7657.21     7380.70    133.23 o 
   3  11   6      802.60      729.51     42.56 o 
   5  11   6    10534.43    10554.79    176.20 o 
   7  11   6      260.19      241.78     29.89 o 
   9  11   6     3680.04     3600.72    107.40 o 
  11  11   6       55.68       41.87     27.63 o 
  13  11   6     4887.22     4976.68    145.70 o 
  15  11   6       21.48       56.67     32.66 o 
  17  11   6     4727.92     4727.71    147.59 o 
  19  11   6       48.90       63.74     48.05 o 
 -22  12   6      196.17      251.28     40.92 o 
 -20  12   6     3092.26     3415.68    107.76 o 
 -18  12   6     1711.27     1856.04     87.02 o 
 -16  12   6      945.04     1129.89     71.22 o 
 -14  12   6        0.94       13.38     33.99 o 
 -12  12   6     1106.78     1137.33     65.83 o 
 -10  12   6        0.39       -5.14     30.88 o 
  -8  12   6      646.37      682.57     62.29 o 
  -6  12   6       28.32       95.21     29.70 o 
  -4  12   6      919.22     1064.89     46.53 o 
  -2  12   6     1123.82     1066.00     59.41 o 
   0  12   6     1533.25     1463.30     57.07 o 
   2  12   6     1150.01     1178.24     54.32 o 
   4  12   6     2919.45     2897.37     82.77 o 
   6  12   6     1174.09     1172.00    102.72 o 
   8  12   6      407.58      545.61     55.22 o 
  10  12   6     2470.75     2505.83     93.82 o 
  12  12   6      500.11      488.45     48.94 o 
  14  12   6      615.77      690.86     64.58 o 
  16  12   6       15.02       50.81     52.68 o 
  18  12   6     1138.40     1080.88     98.11 o 
 -21  13   6      479.20      371.56     44.52 o 
 -19  13   6      171.29      251.50     41.76 o 
 -17  13   6      101.65      119.05     29.40 o 
 -15  13   6      199.65      108.92     40.11 o 
 -13  13   6       53.79      107.42     58.25 o 
 -11  13   6      960.95      844.45     92.74 o 
  -9  13   6      125.65      126.12     35.60 o 
  -7  13   6        1.49       26.21     27.46 o 
  -5  13   6      115.11       94.63     27.59 o 
  -3  13   6      841.43      710.19     62.80 o 
  -1  13   6       48.54       79.10     26.55 o 
   1  13   6     1602.77     1476.26     62.98 o 
   3  13   6       19.34       84.75     29.07 o 
   5  13   6      879.04      682.78     49.13 o 
   7  13   6      223.45      226.82     72.76 o 
   9  13   6      462.64      436.28     58.15 o 
  11  13   6      787.94      800.50     63.97 o 
  13  13   6        1.70       13.81     43.23 o 
  15  13   6      151.64      138.52     55.24 o 
 -18  14   6       12.77       50.43     24.33 o 
 -16  14   6     2743.15     2546.88    197.51 o 
 -14  14   6        4.68       23.13     66.61 o 
 -12  14   6     2112.61     2024.27    146.17 o 
 -10  14   6      186.04      199.46     89.74 o 
  -8  14   6     2210.91     2055.00     96.09 o 
  -6  14   6      137.62      194.87     28.00 o 
  -4  14   6     3667.97     3802.77     95.04 o 
  -2  14   6      164.82      205.25     33.71 o 
   0  14   6      525.75      448.76     41.41 o 
   2  14   6        2.27       44.16     27.10 o 
   4  14   6     2973.99     2821.30     89.11 o 
   6  14   6       52.49      138.60     34.29 o 
   8  14   6     1748.95     1717.05    279.39 o 
  10  14   6      252.93      364.83    102.23 o 
  12  14   6      693.92      642.08     77.27 o 
  14  14   6      716.37      749.21    224.11 o 
 -15  15   6     1353.56     1297.49    157.27 o 
 -13  15   6     1095.75     1009.31    135.07 o 
 -11  15   6     2773.17     2695.82    189.19 o 
  -9  15   6     1134.55     1341.44    139.23 o 
  -7  15   6     4397.67     4560.05    243.96 o 
  -5  15   6      883.42      815.03    114.97 o 
  -3  15   6     4524.29     4572.94    140.43 o 
  -1  15   6     1711.33     1658.57     97.59 o 
   1  15   6     7904.36     8192.37    365.65 o 
   3  15   6     1301.48     1439.13     86.87 o 
   5  15   6     3325.04     3283.72    135.84 o 
   7  15   6      664.67      805.71     95.06 o 
   9  15   6     2898.65     3004.43    134.37 o 
 -10  16   6        9.42      -87.42     61.06 o 
  -8  16   6     1877.14     1695.76    156.35 o 
  -6  16   6        6.87       39.89     35.22 o 
  -4  16   6     2096.07     2280.43     98.01 o 
  -2  16   6      139.55      189.41     45.46 o 
   0  16   6     1797.52     1697.33    164.67 o 
   2  16   6      362.06      374.88     80.25 o 
   4  16   6     1089.08     1083.22     98.53 o 
   6  16   6     1165.61     1363.15     93.58 o 
 -33   1   7       47.52      102.19     44.52 o 
 -31   1   7     2091.62     2060.42     91.02 o 
 -29   1   7      363.11      475.72     41.76 o 
 -27   1   7     2837.73     2762.96     68.54 o 
 -25   1   7     1281.79     1423.54     65.78 o 
 -23   1   7     2583.98     2364.08     94.96 o 
 -21   1   7     2185.76     2299.98     51.74 o 
 -19   1   7     2651.34     2590.98     71.23 o 
 -17   1   7    27909.61    28201.36    215.27 o 
 -15   1   7    35524.91    33890.41    269.88 o 
 -13   1   7    13635.09    13483.82     97.16 o 
 -11   1   7     9400.09    10225.87     89.64 o 
  -9   1   7     1092.94      995.89     45.80 o 
  -7   1   7     4084.31     5188.63     45.53 o 
  -5   1   7    19085.54    19407.79    159.87 o 
  -3   1   7     6564.41     6544.77    103.29 o 
  -1   1   7    10856.11    10456.48     78.37 o 
   1   1   7      228.25      148.49      8.03 o 
   3   1   7    26274.43    27034.01    174.75 o 
   5   1   7     5715.29     5488.68     49.90 o 
   7   1   7    20523.51    19766.10    203.27 o 
   9   1   7     1550.54     1484.61     28.08 o 
  11   1   7    17064.49    17111.64    189.58 o 
  13   1   7        1.42       43.03     11.67 o 
  15   1   7     8971.08     8772.54    210.51 o 
  17   1   7        5.21       43.62     18.99 o 
  19   1   7     5177.40     4939.86    135.01 o 
  21   1   7      423.95      383.37     55.97 o 
  23   1   7     2581.79     2551.42    120.37 o 
  25   1   7      161.61      140.82     47.62 o 
 -32   2   7        6.05       48.12     31.95 o 
 -30   2   7     3672.50     3658.96    102.63 o 
 -28   2   7      179.63       59.59     23.28 o 
 -26   2   7    13724.94    13129.49    212.65 o 
 -24   2   7      742.72      674.73     44.46 o 
 -22   2   7    16865.22    16406.57    190.77 o 
 -20   2   7       79.46       97.09     13.79 o 
 -18   2   7    16947.58    16491.57    150.31 o 
 -16   2   7    17475.21    16145.63    143.58 o 
 -14   2   7    42116.69    41912.65    260.54 o 
 -12   2   7      537.61      597.52     14.45 o 
 -10   2   7    77948.26    77469.74    494.95 o 
  -8   2   7    10809.46    11306.64     85.44 o 
  -6   2   7    48868.48    50265.64    356.85 o 
  -4   2   7     1453.11     1356.92     31.66 o 
  -2   2   7    60379.70    59406.52    460.44 o 
   0   2   7    53176.98    54884.69    367.94 o 
   2   2   7    37096.36    36975.50    218.60 o 
   4   2   7     5232.78     4460.47     48.96 o 
   6   2   7    34937.68    34286.29    226.24 o 
   8   2   7     8381.50     8714.31     94.02 o 
  10   2   7    16859.93    16309.83    141.83 o 
  12   2   7     6823.15     7119.92     92.49 o 
  14   2   7    15821.88    16121.95    202.68 o 
  16   2   7     6861.72     7382.68    129.64 o 
  18   2   7     3896.77     3731.69     87.94 o 
  20   2   7     3414.23     3698.28    100.62 o 
  22   2   7     4207.56     4122.35    152.97 o 
  24   2   7     3377.87     3548.84    157.73 o 
  26   2   7      845.30      704.93     79.43 o 
 -31   3   7     4667.89     4705.04    263.92 o 
 -29   3   7     2378.24     2435.57     95.53 o 
 -27   3   7     5865.88     5709.60    178.98 o 
 -25   3   7     5328.21     5544.46    139.26 o 
 -23   3   7    10843.44    10389.94    150.55 o 
 -21   3   7     9906.62    10026.37    135.26 o 
 -19   3   7    13156.49    12928.60    143.30 o 
 -17   3   7      354.17      638.77     22.62 o 
 -15   3   7    25303.69    24330.72    181.44 o 
 -13   3   7    22349.86    22179.94    151.19 o 
 -11   3   7     8154.82     7679.65     68.13 o 
  -9   3   7    61298.27    60938.36    417.25 o 
  -7   3   7    12198.75    12369.75     99.37 o 
  -5   3   7    67916.26    66198.25    464.85 o 
  -3   3   7    25479.59    24374.62    263.39 o 
  -1   3   7    92352.94    95457.80    687.04 o 
   1   3   7    30684.17    31298.36    263.85 o 
   3   3   7   111464.65   114416.55    728.63 o 
   5   3   7      337.59      181.91     15.73 o 
   7   3   7    23425.63    23940.78    178.36 o 
   9   3   7     1042.64      882.76     25.21 o 
  11   3   7    32788.88    32613.84    291.84 o 
  13   3   7      507.48      633.64     30.50 o 
  15   3   7    19584.73    19354.41    252.82 o 
  17   3   7       38.45       78.00     27.49 o 
  19   3   7    10287.77    10355.34    169.03 o 
  21   3   7       80.12       77.12     25.55 o 
  23   3   7     4712.01     5169.84    135.43 o 
  25   3   7      438.50      336.39     62.08 o 
 -32   4   7      192.89      152.82     44.00 o 
 -30   4   7      512.24      644.31     71.77 o 
 -28   4   7      117.77      106.43     33.79 o 
 -26   4   7     1744.95     1914.52     65.57 o 
 -24   4   7      264.33      387.78     44.98 o 
 -22   4   7     8037.01     7779.71    135.66 o 
 -20   4   7      172.55      174.98     22.10 o 
 -18   4   7    17277.54    16654.69    165.26 o 
 -16   4   7       25.44       63.63     10.25 o 
 -14   4   7    14589.54    14538.66    135.97 o 
 -12   4   7     1905.37     1886.96     29.88 o 
 -10   4   7    25683.48    25608.94    285.07 o 
  -8   4   7      109.55      231.66      9.17 o 
  -6   4   7    19018.50    18981.38    255.79 o 
  -4   4   7     3232.51     3558.48     51.23 o 
  -2   4   7    29897.48    29343.14    279.77 o 
   0   4   7     3207.22     3020.69     41.75 o 
   2   4   7      743.07      400.19     15.30 o 
   4   4   7     5172.52     4531.54     52.17 o 
   6   4   7     3788.04     3944.34     48.62 o 
   8   4   7     8346.56     7944.61     85.05 o 
  10   4   7     8165.57     7704.52     94.98 o 
  12   4   7     5316.39     5589.66     95.39 o 
  14   4   7     1554.80     1533.75     55.85 o 
  16   4   7     3535.82     3586.59    124.32 o 
  18   4   7      481.74      453.05     41.96 o 
  20   4   7     1556.82     1695.18     63.93 o 
  22   4   7     1062.84     1084.19     59.48 o 
  24   4   7     1074.60     1230.38     95.38 o 
  26   4   7      231.30      218.90     64.74 o 
 -31   5   7       16.16       -6.82     32.78 o 
 -29   5   7        0.27       -7.54     29.86 o 
 -27   5   7      419.60      470.93     80.72 o 
 -25   5   7     1587.43     1505.02     64.05 o 
 -23   5   7       68.50       74.97     24.93 o 
 -21   5   7        8.27        7.83     16.71 o 
 -19   5   7        4.85       34.01     13.46 o 
 -17   5   7      207.05      248.41     16.97 o 
 -15   5   7     1052.94     1041.52     50.96 o 
 -13   5   7      123.32      163.99     12.63 o 
 -11   5   7      129.59      131.76     12.84 o 
  -9   5   7      462.56      469.04     12.95 o 
  -7   5   7      227.78      257.11     16.13 o 
  -5   5   7       23.70       64.91     14.08 o 
  -3   5   7      678.98      636.41     21.75 o 
  -1   5   7       20.20      138.95     15.42 o 
   1   5   7      335.46      336.64     14.13 o 
   3   5   7     5166.41     5383.35     65.48 o 
   5   5   7     1481.57     1748.17     31.91 o 
   7   5   7     7444.92     7777.34     95.10 o 
   9   5   7     5638.77     5665.71     82.48 o 
  11   5   7      855.59      781.55     29.26 o 
  13   5   7      171.92      187.29     21.16 o 
  15   5   7       51.08       63.89     20.28 o 
  17   5   7       85.54      127.62     26.45 o 
  19   5   7       17.28       35.41     25.19 o 
  21   5   7      258.47      163.02     73.55 o 
  23   5   7       35.70       50.14     47.64 o 
  25   5   7      525.30      617.38     85.03 o 
 -30   6   7     1486.08     1594.26     83.77 o 
 -28   6   7        0.19       22.25     25.79 o 
 -26   6   7     1135.91     1031.45     53.65 o 
 -24   6   7      216.71      233.34     30.94 o 
 -22   6   7      358.07      417.31     34.44 o 
 -20   6   7       17.19       21.82     17.94 o 
 -18   6   7     8165.01     7851.37    101.82 o 
 -16   6   7     1061.27     1048.16     48.55 o 
 -14   6   7     6880.79     6993.14     85.54 o 
 -12   6   7       59.66       79.97     13.87 o 
 -10   6   7     6435.02     6804.17     78.57 o 
  -8   6   7       39.24       58.28     13.09 o 
  -6   6   7    33789.01    35764.31    387.72 o 
  -4   6   7     3020.30     3149.18     63.82 o 
  -2   6   7     5272.19     5408.57     70.02 o 
   0   6   7     3509.89     3337.86     51.42 o 
   2   6   7    10392.00    10725.44    109.41 o 
   4   6   7     5443.17     6003.39     71.78 o 
   6   6   7    42386.66    41421.14    374.13 o 
   8   6   7     2972.17     3052.80     63.70 o 
  10   6   7    10628.74    10193.78    137.92 o 
  12   6   7      861.91      902.25     70.89 o 
  14   6   7     1866.19     1831.11     65.96 o 
  16   6   7      516.68      553.84     62.94 o 
  18   6   7     2521.58     2162.67    136.35 o 
  20   6   7      794.97      690.54     86.04 o 
  22   6   7      108.87      133.40     50.80 o 
  24   6   7      445.39      447.43     72.91 o 
 -29   7   7     1428.55     1531.88     79.78 o 
 -27   7   7     1718.76     1785.64     87.73 o 
 -25   7   7     2504.09     2761.80     93.99 o 
 -23   7   7     3049.12     2844.58    164.12 o 
 -21   7   7    10422.94    10013.44    232.74 o 
 -19   7   7     8290.95     7963.75    116.29 o 
 -17   7   7     8921.07     8915.96    143.93 o 
 -15   7   7    16315.84    16550.43    180.87 o 
 -13   7   7    23763.25    23089.69    212.67 o 
 -11   7   7     7710.46     7907.97     94.91 o 
  -9   7   7    18672.88    18771.86    201.80 o 
  -7   7   7     9622.95     9724.46    157.22 o 
  -5   7   7    32586.95    32315.53    255.46 o 
  -3   7   7     5031.35     5268.76    113.87 o 
  -1   7   7    15255.84    15096.95    166.02 o 
   1   7   7     6380.88     6320.42    120.35 o 
   3   7   7    21539.62    21484.99    203.89 o 
   5   7   7     1187.75     1198.39     35.08 o 
   7   7   7    27503.06    28562.63    310.82 o 
   9   7   7      513.54      507.93     28.91 o 
  11   7   7    13531.39    13756.11    205.25 o 
  13   7   7       56.11       59.30     24.52 o 
  15   7   7     8080.09     7922.50    182.75 o 
  17   7   7       23.15       35.60     37.28 o 
  19   7   7     6520.96     6725.15    213.47 o 
  21   7   7       52.21       61.11     45.28 o 
  23   7   7     3569.36     3339.24    154.21 o 
 -28   8   7      337.68      271.89     43.91 o 
 -26   8   7     5474.49     5339.90    148.47 o 
 -24   8   7        0.84       34.83     26.29 o 
 -22   8   7    11477.98    11616.96    210.27 o 
 -20   8   7      166.90      227.56     39.04 o 
 -18   8   7    15055.64    15192.08    171.24 o 
 -16   8   7      248.33      294.56     26.25 o 
 -14   8   7     1372.23     1596.59     43.51 o 
 -12   8   7      766.98      903.28     43.82 o 
 -10   8   7    22811.91    22554.16    204.90 o 
  -8   8   7     2116.35     2308.07     69.08 o 
  -6   8   7    31175.51    32317.61    368.65 o 
  -4   8   7     7829.19     8308.69    163.81 o 
  -2   8   7    38299.83    39127.83    377.52 o 
   0   8   7     3623.87     3616.83    135.28 o 
   2   8   7    20694.95    19667.97    208.42 o 
   4   8   7     3831.27     3648.09    110.95 o 
   6   8   7    11936.41    11524.65    291.99 o 
   8   8   7     9059.10     9344.34    134.34 o 
  10   8   7     7841.08     7600.62    128.16 o 
  12   8   7     4932.77     5366.17    115.60 o 
  14   8   7     8063.71     8198.96    154.71 o 
  16   8   7     4875.83     5067.77    213.98 o 
  18   8   7     2723.21     2671.37    143.16 o 
  20   8   7     2608.99     2647.26    244.00 o 
  22   8   7      748.05      602.42     82.11 o 
 -27   9   7     1556.28     1658.59     82.65 o 
 -25   9   7      632.26      644.71     54.33 o 
 -23   9   7     3329.11     3142.26    236.95 o 
 -21   9   7      647.74      632.71     48.05 o 
 -19   9   7     2569.50     2637.31     64.64 o 
 -17   9   7     2508.72     2676.51     82.41 o 
 -15   9   7     1026.68     1032.10     38.80 o 
 -13   9   7    19760.17    19428.21    248.01 o 
 -11   9   7     3432.81     3633.43     79.18 o 
  -9   9   7    10370.86     9197.62    290.84 o 
  -7   9   7     4648.23     4562.06     74.41 o 
  -5   9   7     5624.58     5145.79    100.50 o 
  -3   9   7        4.82       11.82     14.80 o 
  -1   9   7    11000.42    10739.53    140.14 o 
   1   9   7     1135.09     1214.75     41.95 o 
   3   9   7     8785.03     9221.41    136.19 o 
   5   9   7     1006.28      960.80     43.63 o 
   7   9   7     6770.48     6668.95    195.14 o 
   9   9   7       62.26       76.85     25.05 o 
  11   9   7     5104.95     4976.78    116.77 o 
  13   9   7       83.76       90.35     26.51 o 
  15   9   7     2081.58     2127.34     78.05 o 
  17   9   7       49.59      -12.39     36.83 o 
  19   9   7     3174.57     3337.40    149.27 o 
  21   9   7      239.73      224.64     59.50 o 
 -26  10   7       89.32      142.04     36.73 o 
 -24  10   7       97.92       80.64     33.27 o 
 -22  10   7      271.94      179.98     34.21 o 
 -20  10   7        0.52       24.00     22.85 o 
 -18  10   7      633.95      760.38     37.49 o 
 -16  10   7      422.96      411.88     39.91 o 
 -14  10   7     1555.90     1656.89    102.83 o 
 -12  10   7     2863.64     2659.30    114.12 o 
 -10  10   7      842.99      699.11     42.46 o 
  -8  10   7       21.83       86.55     20.32 o 
  -6  10   7      672.22      612.57     45.81 o 
  -4  10   7       21.05       46.83     15.30 o 
  -2  10   7       69.76      100.68     17.37 o 
   0  10   7      923.67     1043.91     46.07 o 
   2  10   7       48.95       84.79     20.95 o 
   4  10   7       42.62       69.92     20.38 o 
   6  10   7      272.16      334.49     32.36 o 
   8  10   7        2.42       22.86     24.58 o 
  10  10   7        5.21       17.35     25.83 o 
  12  10   7      498.26      432.93     55.55 o 
  14  10   7        0.53       59.58     28.68 o 
  16  10   7      878.20      840.54     62.89 o 
  18  10   7      174.14      172.53     51.57 o 
  20  10   7      262.31      236.60     62.63 o 
 -25  11   7     1022.99     1017.64     67.29 o 
 -23  11   7       79.85       83.31     31.88 o 
 -21  11   7      875.44      819.86    100.82 o 
 -19  11   7     1640.41     1494.88     84.34 o 
 -17  11   7      387.46      308.81     49.19 o 
 -15  11   7       26.14       75.93     26.08 o 
 -13  11   7     3810.81     4024.46    107.59 o 
 -11  11   7      152.87      176.05     56.28 o 
  -9  11   7     1899.17     1883.96     73.39 o 
  -7  11   7     1475.13     1497.84     86.32 o 
  -5  11   7      630.08      752.94     37.04 o 
  -3  11   7      151.26      151.89     29.94 o 
  -1  11   7     3718.14     3790.43     88.90 o 
   1  11   7     1431.64     1561.21     71.93 o 
   3  11   7     1940.59     1818.69     64.78 o 
   5  11   7     1012.94      953.39    111.67 o 
   7  11   7     2294.46     2277.54     70.98 o 
   9  11   7     1214.55     1195.89     61.61 o 
  11  11   7     1986.83     1956.47     78.33 o 
  13  11   7      181.11      178.27     41.03 o 
  15  11   7     1615.30     1632.95    110.90 o 
  17  11   7       98.52       88.91     48.57 o 
  19  11   7     1197.13     1102.81    100.41 o 
 -22  12   7     3714.54     3693.65    109.93 o 
 -20  12   7      147.12      183.53     32.05 o 
 -18  12   7    11605.44    12494.38    160.75 o 
 -16  12   7      561.66      634.73     78.97 o 
 -14  12   7     9414.66     9009.86    179.21 o 
 -12  12   7      175.06      165.50     37.71 o 
 -10  12   7     6401.29     6309.10    147.85 o 
  -8  12   7      786.57      730.75     63.36 o 
  -6  12   7     5574.32     5786.61    106.11 o 
  -4  12   7     2486.25     2410.12     69.64 o 
  -2  12   7     7031.38     6834.84    131.11 o 
   0  12   7     1318.90     1429.52     58.44 o 
   2  12   7     3301.45     3196.16     87.43 o 
   4  12   7      567.24      637.24     62.42 o 
   6  12   7     7397.30     7423.35    216.54 o 
   8  12   7     2784.68     2689.00    138.20 o 
  10  12   7     3644.64     3362.55    110.24 o 
  12  12   7     1433.28     1514.25    128.76 o 
  14  12   7     3060.42     2819.27    157.04 o 
  16  12   7     1572.17     1582.05    168.54 o 
 -21  13   7      454.71      563.86     57.82 o 
 -19  13   7       92.81       75.01     28.13 o 
 -17  13   7     3026.40     3107.37    145.88 o 
 -15  13   7     1789.49     1938.99     96.17 o 
 -13  13   7     5109.53     4663.80    194.84 o 
 -11  13   7     3505.95     3430.80    254.79 o 
  -9  13   7     4721.16     4642.99    139.62 o 
  -7  13   7     1642.09     1695.38     56.19 o 
  -5  13   7     6903.40     6700.06    274.28 o 
  -3  13   7     1651.42     1507.67     60.41 o 
  -1  13   7     6203.19     6390.71    152.73 o 
   1  13   7     1388.63     1326.94     93.84 o 
   3  13   7    10922.95    11130.74    252.28 o 
   5  13   7      177.54      171.08     33.09 o 
   7  13   7     4970.54     5253.32    141.08 o 
   9  13   7       40.24       99.85     35.62 o 
  11  13   7     4925.92     4797.33    172.48 o 
  13  13   7      109.12       91.65     51.95 o 
  15  13   7     2551.07     2638.12    139.60 o 
 -18  14   7     1485.21     1589.57    131.91 o 
 -16  14   7        2.54       67.07     78.64 o 
 -14  14   7     1024.19     1016.25    136.92 o 
 -12  14   7        0.99       54.90     57.46 o 
 -10  14   7     1481.20     1318.06    113.72 o 
  -8  14   7      376.32      393.30     49.55 o 
  -6  14   7     4073.28     3978.09     92.53 o 
  -4  14   7      396.73      474.36     43.23 o 
  -2  14   7     2138.75     2128.91    107.53 o 
   0  14   7     2977.80     2823.55     91.82 o 
   2  14   7     1785.22     1819.15     77.95 o 
   4  14   7      473.09      408.12     44.09 o 
   6  14   7     1289.92     1369.48    137.84 o 
   8  14   7     1033.10     1007.72     84.17 o 
  10  14   7       12.50       52.52     47.68 o 
  12  14   7      864.01      913.23     91.81 o 
 -15  15   7      215.50      279.85    104.54 o 
 -13  15   7       60.35      -14.80     62.45 o 
 -11  15   7       33.71       18.97     68.92 o 
  -9  15   7        0.69       14.34     61.06 o 
  -7  15   7      369.53      412.84     40.91 o 
  -5  15   7      300.01      303.50     42.50 o 
  -3  15   7       38.63       64.05     33.09 o 
  -1  15   7       53.69       29.42     36.19 o 
   1  15   7       28.07       68.00     40.46 o 
   3  15   7       89.00       78.18     39.18 o 
   5  15   7        5.16       30.93     41.02 o 
   7  15   7      284.51      327.92     60.86 o 
   9  15   7      329.57      341.84     66.98 o 
 -10  16   7      805.15      634.18    114.72 o 
  -8  16   7       68.01      158.66     80.95 o 
  -6  16   7      756.60      662.27     59.66 o 
  -4  16   7       74.56       87.91     39.66 o 
  -2  16   7      931.66      789.73    106.62 o 
   0  16   7       70.78       85.80     42.38 o 
   2  16   7     1560.55     1393.70    135.07 o 
   4  16   7      258.23      206.99     54.66 o 
 -32   0   8     5196.95     5632.51    215.82 o 
 -30   0   8       28.61      115.62     41.03 o 
 -28   0   8     5755.16     5522.20    140.04 o 
 -26   0   8      776.14      646.30     51.17 o 
 -24   0   8    16927.45    16566.20    265.00 o 
 -22   0   8     1719.90     1752.82     65.38 o 
 -20   0   8    17948.18    17567.40    261.86 o 
 -18   0   8     2162.85     2112.45     54.89 o 
 -16   0   8    35695.88    35461.27    369.50 o 
 -14   0   8     1574.15     1837.63     32.97 o 
 -12   0   8    60134.98    59869.91    472.27 o 
 -10   0   8     1677.24     1568.40     25.08 o 
  -8   0   8   210435.05   215392.34   1678.78 o 
  -6   0   8     9864.32     9530.79    106.12 o 
  -4   0   8    42079.93    41709.42    366.58 o 
  -2   0   8     1926.26     2278.67     39.74 o 
   0   0   8   104862.25   107014.36    875.52 o 
   2   0   8    18243.89    17371.64    164.63 o 
   4   0   8    27718.88    27602.07    275.40 o 
   6   0   8    19700.26    20982.84    218.46 o 
   8   0   8    26206.79    27093.26    308.12 o 
  10   0   8    17651.16    18015.29    222.30 o 
  12   0   8    16327.99    15943.11    245.60 o 
  14   0   8    13473.15    13626.49    212.86 o 
  16   0   8     5234.22     4802.34    210.93 o 
  18   0   8     7657.53     7866.36    298.35 o 
  20   0   8     4890.62     4790.31    228.97 o 
  22   0   8     3882.78     4318.50    225.73 o 
  24   0   8     3810.98     3731.04    214.63 o 
  26   0   8     2345.42     2604.70    186.88 o 
 -33   1   8     1984.26     1979.03    142.76 o 
 -31   1   8     1520.55     1674.52     77.54 o 
 -29   1   8     3811.19     3790.79    103.78 o 
 -27   1   8     4814.49     5081.24     98.96 o 
 -25   1   8     5855.23     5441.00    119.95 o 
 -23   1   8     5220.62     5123.94     84.62 o 
 -21   1   8    10403.92     9704.40    121.99 o 
 -19   1   8     9980.30    10356.51     99.09 o 
 -17   1   8     2531.50     2296.78     43.14 o 
 -15   1   8    11655.51    11368.86     86.70 o 
 -13   1   8    10203.27     9942.49     81.34 o 
 -11   1   8    33672.98    33754.95    210.02 o 
  -9   1   8      573.63      588.48     12.89 o 
  -7   1   8    25437.33    24195.93    167.64 o 
  -5   1   8     2752.40     2871.97     31.28 o 
  -3   1   8    43583.02    42621.20    399.45 o 
  -1   1   8    27207.53    27536.75    179.28 o 
   1   1   8    59752.82    57773.48    353.41 o 
   3   1   8      463.72      333.90     11.65 o 
   5   1   8    28854.88    28476.12    193.41 o 
   7   1   8      453.91      654.43     18.56 o 
   9   1   8    29731.71    29196.49    232.75 o 
  11   1   8     2900.80     2754.48     46.12 o 
  13   1   8    16082.45    15932.10    187.54 o 
  15   1   8       75.04       50.40     17.73 o 
  17   1   8     9551.75     9431.16    189.50 o 
  19   1   8     1392.84     1217.97     82.53 o 
  21   1   8     3005.22     3283.66    157.04 o 
  23   1   8      616.64      612.99     71.23 o 
  25   1   8     2462.76     2170.10    118.57 o 
 -32   2   8      244.72      196.89     38.40 o 
 -30   2   8      119.56       96.09     37.83 o 
 -28   2   8       45.90       98.51     27.81 o 
 -26   2   8      396.76      373.70     39.44 o 
 -24   2   8     1585.80     1556.69     82.03 o 
 -22   2   8        2.21       58.07     17.08 o 
 -20   2   8     5994.61     5852.75    137.83 o 
 -18   2   8      634.16      716.97     34.38 o 
 -16   2   8    13153.40    12758.88    247.30 o 
 -14   2   8      161.99      219.70     12.20 o 
 -12   2   8    11329.97    10897.47    185.14 o 
 -10   2   8      416.76      384.02     16.55 o 
  -8   2   8     5965.09     6055.47    112.15 o 
  -6   2   8     2820.28     3641.14     64.84 o 
  -4   2   8     3491.01     3341.13     72.90 o 
  -2   2   8      574.38      628.68     14.30 o 
   0   2   8      133.07      312.93     18.27 o 
   2   2   8     9731.38    10246.92     74.79 o 
   4   2   8     8375.35     8256.59     83.75 o 
   6   2   8     2366.56     2138.31     29.11 o 
   8   2   8     3377.91     3321.38     40.81 o 
  10   2   8      304.02      332.98     19.07 o 
  12   2   8       95.90      100.74     15.63 o 
  14   2   8     3842.34     3947.46     92.13 o 
  16   2   8       98.84      142.05     25.63 o 
  18   2   8      384.58      465.99     39.20 o 
  20   2   8      604.82      617.47     44.78 o 
  22   2   8      358.82      478.49    114.48 o 
  24   2   8        8.59       39.61     40.02 o 
  26   2   8      510.56      413.76    108.01 o 
 -31   3   8      395.36      365.02     51.92 o 
 -29   3   8      612.96      530.76     55.51 o 
 -27   3   8      490.47      594.72     57.62 o 
 -25   3   8     1207.91     1198.74     91.10 o 
 -23   3   8     1770.98     1711.73     57.75 o 
 -21   3   8      317.72      315.62     28.66 o 
 -19   3   8      896.48      903.81     41.03 o 
 -17   3   8     7304.20     7168.51     90.50 o 
 -15   3   8     6792.61     6783.75     77.96 o 
 -13   3   8       80.19       93.32     11.65 o 
 -11   3   8      933.19      916.71     30.91 o 
  -9   3   8     1872.83     2147.07     80.62 o 
  -7   3   8     3869.30     4804.94     54.32 o 
  -5   3   8     3825.88     3717.31     67.20 o 
  -3   3   8     1482.78     1513.84     39.89 o 
  -1   3   8     1957.56     2136.89     26.29 o 
   1   3   8      142.19      165.90     13.10 o 
   3   3   8      415.96      606.61     15.32 o 
   5   3   8     2075.10     2155.47     31.51 o 
   7   3   8      295.30      322.46     19.26 o 
   9   3   8    12774.33    12553.51    124.03 o 
  11   3   8      400.89      420.33     23.72 o 
  13   3   8      637.73      645.51     38.00 o 
  15   3   8      215.40      287.51     28.79 o 
  17   3   8     1368.61     1387.96     66.43 o 
  19   3   8        6.04       42.61     24.19 o 
  21   3   8      497.47      537.77     45.15 o 
  23   3   8      346.26      304.07     81.41 o 
  25   3   8      347.34      255.88     58.74 o 
 -32   4   8     2443.28     2389.67    102.15 o 
 -30   4   8      220.87      105.09     37.58 o 
 -28   4   8     3242.62     3152.36    105.70 o 
 -26   4   8      342.91      480.90     38.80 o 
 -24   4   8     5702.62     5603.51    149.36 o 
 -22   4   8      373.32      301.54     28.64 o 
 -20   4   8    10550.34    10274.07    156.70 o 
 -18   4   8      505.45      645.99     52.55 o 
 -16   4   8    16581.54    16364.49    142.81 o 
 -14   4   8     2914.60     2806.75     58.86 o 
 -12   4   8    22182.57    22540.87    248.00 o 
 -10   4   8     1412.24     1301.77     23.59 o 
  -8   4   8    28869.93    27278.12    191.73 o 
  -6   4   8     4950.49     4766.56     59.93 o 
  -4   4   8    29948.86    30222.75    219.69 o 
  -2   4   8    15491.52    15786.80    163.57 o 
   0   4   8    24284.65    23307.51    202.98 o 
   2   4   8     6478.20     6401.61     72.03 o 
   4   4   8    37522.11    37993.88    290.51 o 
   6   4   8     7352.21     7457.76     87.56 o 
   8   4   8    60071.96    59761.81    461.14 o 
  10   4   8     2214.56     2156.96     55.46 o 
  12   4   8     4071.61     4053.97     78.28 o 
  14   4   8     1486.17     1669.11     50.45 o 
  16   4   8     1307.50     1242.33     55.75 o 
  18   4   8     6349.67     6654.20    128.06 o 
  20   4   8     2841.09     2799.90     87.00 o 
  22   4   8     2065.33     2058.21     77.75 o 
  24   4   8      617.04      592.75    106.46 o 
 -31   5   8     1402.52     1521.03     84.45 o 
 -29   5   8     3084.88     2926.45    109.29 o 
 -27   5   8     2301.74     2456.47     76.36 o 
 -25   5   8     7266.11     7152.04    134.71 o 
 -23   5   8     9330.79     9039.70    151.75 o 
 -21   5   8     9642.91     9738.08    173.35 o 
 -19   5   8    13786.39    13735.09    221.33 o 
 -17   5   8    11056.04    11052.99    118.75 o 
 -15   5   8    17313.48    17141.24    156.73 o 
 -13   5   8    15070.23    14708.98    133.05 o 
 -11   5   8    47375.54    46314.64    316.34 o 
  -9   5   8     7608.63     8163.59     71.07 o 
  -7   5   8    43648.80    45326.73    338.87 o 
  -5   5   8    10441.23    11045.79    119.94 o 
  -3   5   8    53786.76    52976.16    488.43 o 
  -1   5   8     3520.39     3552.21     90.51 o 
   1   5   8    55832.43    56306.19    456.08 o 
   3   5   8      505.40      427.18     25.03 o 
   5   5   8    29269.80    28423.05    239.59 o 
   7   5   8     2983.96     3552.61     73.86 o 
   9   5   8     4897.88     5304.01    109.75 o 
  11   5   8      383.19      548.86     38.31 o 
  13   5   8    27383.07    27147.25    337.41 o 
  15   5   8        5.83        4.28     18.19 o 
  17   5   8    10499.55    10721.29    192.14 o 
  19   5   8        4.21       49.75     33.14 o 
  21   5   8     4901.09     4768.86    378.61 o 
  23   5   8       62.33       68.82     51.38 o 
 -30   6   8      146.52      122.21     39.29 o 
 -28   6   8     4434.93     4719.86    127.28 o 
 -26   6   8      120.21      130.63     29.07 o 
 -24   6   8     3637.85     3599.25     96.58 o 
 -22   6   8       26.21       83.63     22.78 o 
 -20   6   8    11611.92    11760.55    171.70 o 
 -18   6   8       37.91       65.60     14.77 o 
 -16   6   8    12845.18    12760.06    140.51 o 
 -14   6   8       62.73      124.74     12.65 o 
 -12   6   8    26782.63    26613.70    311.64 o 
 -10   6   8      774.13      836.77     34.15 o 
  -8   6   8    30040.89    28907.06    305.57 o 
  -6   6   8     3139.54     3096.04     69.43 o 
  -4   6   8    29010.99    28058.61    271.50 o 
  -2   6   8     5856.90     6042.30     78.44 o 
   0   6   8    22319.94    21913.82    192.95 o 
   2   6   8     5669.82     5747.67    105.18 o 
   4   6   8    22719.13    22805.78    231.44 o 
   6   6   8     1426.01     1255.62     35.87 o 
   8   6   8     3102.51     2845.11     74.02 o 
  10   6   8    21030.83    20986.51    262.86 o 
  12   6   8     5963.85     5683.02    138.67 o 
  14   6   8     8872.05     9299.71    185.78 o 
  16   6   8     7854.75     8186.15    361.79 o 
  18   6   8     1791.50     1998.12     97.61 o 
  20   6   8      874.83      780.25     82.68 o 
  22   6   8     2692.34     2369.72    210.93 o 
  24   6   8     1140.93      855.00     90.80 o 
 -29   7   8      431.40      486.38     93.14 o 
 -27   7   8       84.72       75.68     32.07 o 
 -25   7   8     1171.72     1313.25     95.00 o 
 -23   7   8      242.16      250.71     37.89 o 
 -21   7   8      925.12      957.21    107.38 o 
 -19   7   8     1558.65     1560.01     88.13 o 
 -17   7   8      651.41      644.13     31.69 o 
 -15   7   8     8218.54     8009.92    156.58 o 
 -13   7   8      371.52      457.48     45.17 o 
 -11   7   8     3001.39     2951.15     47.39 o 
  -9   7   8       28.92       86.56     11.49 o 
  -7   7   8     2838.77     2605.23     40.05 o 
  -5   7   8       38.33       40.93      9.88 o 
  -3   7   8     6046.59     5610.82     87.11 o 
  -1   7   8      377.86      524.10     24.30 o 
   1   7   8     8407.10     8356.97    116.88 o 
   3   7   8       29.92      121.58     15.01 o 
   5   7   8    10828.19    11192.16    138.91 o 
   7   7   8     1021.06      982.95     44.73 o 
   9   7   8     1628.96     1762.60     55.62 o 
  11   7   8      110.87      106.72     25.18 o 
  13   7   8      719.81      701.68     51.39 o 
  15   7   8      848.69      694.56     55.54 o 
  17   7   8       37.35       -8.36     28.25 o 
  19   7   8      919.34     1012.51     90.82 o 
  21   7   8      562.97      554.13    222.72 o 
  23   7   8      435.77      366.03    154.96 o 
 -28   8   8      220.53       85.84     34.94 o 
 -26   8   8       36.47       26.18     27.86 o 
 -24   8   8      117.14       77.94     35.25 o 
 -22   8   8        0.42       34.67     25.02 o 
 -20   8   8      359.37      307.02     32.37 o 
 -18   8   8      151.90      143.52     22.73 o 
 -16   8   8     1726.74     1651.95     91.22 o 
 -14   8   8     3502.30     3370.97     61.80 o 
 -12   8   8     2682.97     2706.71     56.78 o 
 -10   8   8       53.17       76.76     14.93 o 
  -8   8   8     1545.87     1419.33     55.34 o 
  -6   8   8      212.94      170.61     14.55 o 
  -4   8   8     2877.92     2960.26     64.54 o 
  -2   8   8     7763.43     7546.22    102.86 o 
   0   8   8     1146.12     1215.97     39.77 o 
   2   8   8      157.69      197.55     27.95 o 
   4   8   8     4347.41     4594.11     80.35 o 
   6   8   8      388.49      375.57     36.96 o 
   8   8   8      129.90      221.32     30.01 o 
  10   8   8      321.95      341.07     34.35 o 
  12   8   8      242.55      198.67     31.61 o 
  14   8   8        9.18       -5.63     22.47 o 
  16   8   8      671.15      519.49     60.09 o 
  18   8   8      448.03      530.00     72.16 o 
  20   8   8      551.56      571.85     78.55 o 
  22   8   8      101.76       84.43     51.80 o 
 -27   9   8     1308.55     1265.17     92.74 o 
 -25   9   8      661.71      586.67     54.99 o 
 -23   9   8     1877.90     1671.67     74.45 o 
 -21   9   8     2529.14     2346.65    103.86 o 
 -19   9   8     4976.30     4838.03     92.26 o 
 -17   9   8     4487.45     4292.18    121.72 o 
 -15   9   8     7840.07     8117.47    203.78 o 
 -13   9   8     4975.88     4767.01     82.99 o 
 -11   9   8     7857.27     7498.01    112.78 o 
  -9   9   8     1449.17     1564.65     89.34 o 
  -7   9   8     5642.81     5891.45    133.77 o 
  -5   9   8     4941.71     4708.02    186.76 o 
  -3   9   8     8753.26     8703.50    121.79 o 
  -1   9   8      302.63      289.24     40.82 o 
   1   9   8     8620.84     8517.65    123.12 o 
   3   9   8      890.49      866.42     54.52 o 
   5   9   8    15073.84    15498.59    194.73 o 
   7   9   8     3568.59     3265.04     83.16 o 
   9   9   8     4923.49     5086.06    141.63 o 
  11   9   8       20.63       65.89     36.12 o 
  13   9   8     7007.19     7482.37    149.37 o 
  15   9   8       49.34       39.21     27.35 o 
  17   9   8     5005.78     5087.09    184.46 o 
  19   9   8        5.06       38.97     45.20 o 
  21   9   8     1989.50     1930.66    130.67 o 
 -26  10   8       15.83       65.94     32.02 o 
 -24  10   8     6513.38     6406.80    210.43 o 
 -22  10   8       64.59       90.32     30.53 o 
 -20  10   8     7209.05     7096.74    185.43 o 
 -18  10   8        1.68       49.53     19.62 o 
 -16  10   8    10119.54    10093.19    141.00 o 
 -14  10   8      260.80      376.74     48.30 o 
 -12  10   8     6168.63     6335.70    133.45 o 
 -10  10   8      374.18      453.75     41.60 o 
  -8  10   8    12592.62    12370.24    200.80 o 
  -6  10   8     6886.67     6448.48    143.55 o 
  -4  10   8    19338.07    19280.04    242.83 o 
  -2  10   8     2732.15     2771.27     64.99 o 
   0  10   8    12681.08    13063.39    233.94 o 
   2  10   8     2827.38     2890.07     85.80 o 
   4  10   8    11371.24    11128.25    183.10 o 
   6  10   8     3830.78     3947.94     97.88 o 
   8  10   8     8844.40     8976.89    202.09 o 
  10  10   8     6613.37     6959.54    163.58 o 
  12  10   8     4387.53     4341.99    164.98 o 
  14  10   8     2708.90     3009.78    128.86 o 
  16  10   8     1622.04     1818.81     87.24 o 
  18  10   8     2212.71     2033.56    122.59 o 
  20  10   8      926.21     1077.88    100.82 o 
 -25  11   8     1016.03     1111.37    104.29 o 
 -23  11   8     1169.54     1103.57     64.64 o 
 -21  11   8      793.28      754.40     52.58 o 
 -19  11   8     4835.04     5215.47    105.54 o 
 -17  11   8     1980.97     2006.02     57.56 o 
 -15  11   8     4614.40     4747.56     92.72 o 
 -13  11   8     1138.21     1086.23     61.71 o 
 -11  11   8     8308.30     8144.38    342.24 o 
  -9  11   8     2447.43     2465.20     83.70 o 
  -7  11   8     9115.55     9274.90    133.42 o 
  -5  11   8     5041.78     4664.66    109.81 o 
  -3  11   8     8210.99     8442.37    191.57 o 
  -1  11   8      418.12      428.28     35.82 o 
   1  11   8    10701.20    10917.04    180.70 o 
   3  11   8       71.31       51.47     24.95 o 
   5  11   8     6772.78     6841.90    148.75 o 
   7  11   8      156.66      163.27     40.43 o 
   9  11   8     5477.97     5648.97    151.85 o 
  11  11   8       76.18       96.34     35.14 o 
  13  11   8     3648.62     3600.67    133.11 o 
  15  11   8       15.38       68.22     36.20 o 
  17  11   8     3508.37     3692.47    160.06 o 
 -24  12   8      951.45     1063.40     70.70 o 
 -22  12   8      533.78      616.47     54.11 o 
 -20  12   8        6.03       28.01     24.50 o 
 -18  12   8      502.17      523.79     47.54 o 
 -16  12   8     1400.97     1534.54    120.36 o 
 -14  12   8      290.01      258.81     54.98 o 
 -12  12   8     1094.74      934.05     79.94 o 
 -10  12   8        0.80        4.25     28.77 o 
  -8  12   8     1712.30     1680.62     74.80 o 
  -6  12   8      181.01      196.87     30.80 o 
  -4  12   8      528.73      545.77     56.50 o 
  -2  12   8     1235.66     1186.16     85.51 o 
   0  12   8     1399.19     1341.35     59.30 o 
   2  12   8       13.88       38.14     25.27 o 
   4  12   8       74.90       50.90     25.02 o 
   6  12   8     1726.56     1745.82     72.70 o 
   8  12   8     1959.56     1922.03    125.19 o 
  10  12   8     2282.94     2070.99     90.84 o 
  12  12   8      443.44      328.75     56.73 o 
  14  12   8      172.95      159.36     55.61 o 
  16  12   8       22.27       34.12     42.58 o 
 -21  13   8      255.98      334.06     41.01 o 
 -19  13   8       23.45       51.92     27.18 o 
 -17  13   8        7.83       62.17     26.04 o 
 -15  13   8        1.75      143.99     64.01 o 
 -13  13   8        1.75       -7.64     39.61 o 
 -11  13   8       65.04       99.68     43.96 o 
  -9  13   8      119.13      181.35     39.16 o 
  -7  13   8      328.94      316.67     31.82 o 
  -5  13   8      224.89      225.90     64.59 o 
  -3  13   8       42.20       40.39     26.07 o 
  -1  13   8     1203.76     1356.45     74.63 o 
   1  13   8      872.33      848.55     53.58 o 
   3  13   8     1179.32     1258.42     83.38 o 
   5  13   8       72.26       81.10     30.28 o 
   7  13   8      249.33      237.02     43.62 o 
   9  13   8      213.70      172.15     42.57 o 
  11  13   8      169.08      200.80     55.79 o 
  13  13   8     1004.04      996.13     95.50 o 
 -18  14   8      315.99      376.99    114.72 o 
 -16  14   8     4750.76     5307.46    288.64 o 
 -14  14   8      208.97      234.98     88.35 o 
 -12  14   8     2124.18     2205.60    145.04 o 
 -10  14   8      231.63      259.72     58.70 o 
  -8  14   8     3094.21     3016.23     85.95 o 
  -6  14   8      198.04      226.33     32.00 o 
  -4  14   8     2316.22     2299.80     78.08 o 
  -2  14   8      317.73      327.84     39.00 o 
   0  14   8      914.27      868.19     81.09 o 
   2  14   8      226.97      239.31     60.38 o 
   4  14   8      495.03      370.61     44.73 o 
   6  14   8      814.61      902.06    247.47 o 
   8  14   8     1771.84     1635.09    105.35 o 
  10  14   8     2141.43     2363.37    127.47 o 
  12  14   8     1270.24     1176.38    185.49 o 
 -15  15   8     1792.59     1733.23    178.09 o 
 -13  15   8      852.58      871.93    130.91 o 
 -11  15   8     3045.09     2312.36    176.24 o 
  -9  15   8      731.38      697.55    113.79 o 
  -7  15   8     3196.22     3202.66    121.64 o 
  -5  15   8      303.29      226.86     36.10 o 
  -3  15   8     3892.84     3887.00    132.08 o 
  -1  15   8      839.09      827.93     86.50 o 
   1  15   8     4907.21     4583.94    153.05 o 
   3  15   8      151.82      182.88     50.87 o 
   5  15   8     6018.10     5972.87    212.32 o 
   7  15   8      470.05      451.91    106.16 o 
 -10  16   8      354.81      221.11     89.74 o 
  -8  16   8     3264.34     3380.58    133.68 o 
  -6  16   8      378.44      283.96     50.05 o 
  -4  16   8     1796.89     1700.98     84.95 o 
  -2  16   8      920.57      890.79     77.94 o 
   0  16   8     1332.07     1341.55     90.42 o 
   2  16   8      851.16      876.11    102.23 o 
 -33   1   9      972.93     1043.29     74.04 o 
 -31   1   9     2166.52     1951.22    137.74 o 
 -29   1   9      529.88      587.02     44.70 o 
 -27   1   9     1826.31     1680.91     74.08 o 
 -25   1   9     1009.59     1093.15     43.18 o 
 -23   1   9     1666.60     1503.94     52.26 o 
 -21   1   9     5724.66     5537.33     85.13 o 
 -19   1   9     4347.58     4300.31     81.48 o 
 -17   1   9     1734.26     1983.41     42.42 o 
 -15   1   9     2041.96     1989.00     35.36 o 
 -13   1   9    15173.10    15434.77    106.75 o 
 -11   1   9     1057.28     1120.05     32.26 o 
  -9   1   9    22487.25    23615.72    251.47 o 
  -7   1   9    18520.29    18872.56    167.76 o 
  -5   1   9    15274.55    15131.84    176.49 o 
  -3   1   9      752.61      650.41     16.52 o 
  -1   1   9    13937.97    13989.63    101.86 o 
   1   1   9     7931.60     8346.90     71.29 o 
   3   1   9    16231.09    15713.81    116.47 o 
   5   1   9      332.74      324.93     13.10 o 
   7   1   9    13154.28    13167.11    109.34 o 
   9   1   9       44.91       50.99     10.12 o 
  11   1   9    10033.58    10297.64    115.65 o 
  13   1   9      973.25     1149.66     42.68 o 
  15   1   9     6513.40     6413.31    125.66 o 
  17   1   9      133.30      227.58     32.12 o 
  19   1   9     2407.17     2541.04    114.13 o 
  21   1   9      316.55      303.16     52.94 o 
  23   1   9      640.34      597.27     71.88 o 
  25   1   9      181.21      128.74     59.21 o 
 -32   2   9       89.04       34.62     32.24 o 
 -30   2   9     3776.38     4073.45    151.67 o 
 -28   2   9      789.78      946.33     58.08 o 
 -26   2   9     8402.97     8092.00    155.25 o 
 -24   2   9       63.91      153.58     26.58 o 
 -22   2   9    17260.67    17396.17    213.81 o 
 -20   2   9      342.30      426.78     23.23 o 
 -18   2   9    40066.37    37573.42    300.17 o 
 -16   2   9      194.04      179.26     15.27 o 
 -14   2   9    23001.12    22492.59    157.37 o 
 -12   2   9     8560.03     7996.77     78.54 o 
 -10   2   9    59310.16    58406.93    381.41 o 
  -8   2   9    15588.67    15056.18    123.63 o 
  -6   2   9    84039.67    86592.48    560.77 o 
  -4   2   9    15120.53    14355.59    114.43 o 
  -2   2   9    60018.55    60905.25    456.79 o 
   0   2   9    17184.28    17186.54    114.49 o 
   2   2   9    45896.76    44609.36    265.60 o 
   4   2   9    29251.56    28513.93    193.03 o 
   6   2   9    18509.89    18010.81    134.84 o 
   8   2   9    20389.08    20014.00    163.57 o 
  10   2   9     8636.52     8345.76    119.63 o 
  12   2   9    12231.81    12265.90    175.42 o 
  14   2   9     6347.27     6169.03    124.06 o 
  16   2   9     6689.41     6913.09    136.09 o 
  18   2   9     2828.42     2721.15     82.04 o 
  20   2   9     3352.86     3586.11    158.66 o 
  22   2   9     1830.70     1990.54    114.25 o 
  24   2   9     1687.08     1605.87    106.46 o 
 -33   3   9     1300.54     1452.79     86.89 o 
 -31   3   9     2596.81     2251.90     97.42 o 
 -29   3   9     2897.16     2896.90    103.04 o 
 -27   3   9     5909.93     5645.43    128.19 o 
 -25   3   9     3042.98     3409.53     93.39 o 
 -23   3   9     3839.32     3765.85    110.91 o 
 -21   3   9    22224.74    21793.96    243.26 o 
 -19   3   9     3026.43     3431.45     77.39 o 
 -17   3   9    17892.62    18817.02    161.26 o 
 -15   3   9    16724.18    16770.87    138.54 o 
 -13   3   9     6981.42     7213.09     61.92 o 
 -11   3   9    15220.33    15023.27    115.29 o 
  -9   3   9    44914.83    42852.52    286.87 o 
  -7   3   9     2861.02     2499.98     59.37 o 
  -5   3   9    48715.48    47762.15    317.98 o 
  -3   3   9     1684.21     1486.92     21.90 o 
  -1   3   9    34115.90    32671.25    271.71 o 
   1   3   9     4108.58     3966.69     66.42 o 
   3   3   9    64401.33    64375.80    407.72 o 
   5   3   9      187.82      212.62     15.57 o 
   7   3   9    22127.11    22567.09    207.38 o 
   9   3   9      463.50      410.03     22.93 o 
  11   3   9    18435.66    18161.36    218.59 o 
  13   3   9      626.56      567.37     45.44 o 
  15   3   9    17926.21    18085.31    264.63 o 
  17   3   9      171.85      203.38     41.26 o 
  19   3   9     5607.25     5771.15    127.76 o 
  21   3   9      951.81      972.69     69.25 o 
  23   3   9     4409.02     4493.54    164.90 o 
  25   3   9       98.27       86.67     47.29 o 
 -32   4   9      132.83       85.50     38.78 o 
 -30   4   9     2401.05     2561.72    116.44 o 
 -28   4   9      118.67      128.80     37.26 o 
 -26   4   9     5122.56     5373.01    105.16 o 
 -24   4   9      427.96      335.04     30.48 o 
 -22   4   9     6777.58     6591.17    191.01 o 
 -20   4   9     1091.13      839.04     38.28 o 
 -18   4   9    13900.94    13339.87    159.56 o 
 -16   4   9    11838.35    11440.55    115.25 o 
 -14   4   9    35405.84    33704.22    278.29 o 
 -12   4   9      274.27      317.00     14.37 o 
 -10   4   9    24677.96    23844.00    170.61 o 
  -8   4   9     5237.15     5130.63     53.89 o 
  -6   4   9     5882.54     5726.68     93.20 o 
  -4   4   9     6976.80     6905.72     78.41 o 
  -2   4   9    14157.56    13609.98    124.74 o 
   0   4   9     7109.73     7200.97     73.40 o 
   2   4   9     6739.11     6239.39     64.98 o 
   4   4   9     6458.82     6250.46     69.93 o 
   6   4   9     4342.10     3783.31     51.00 o 
   8   4   9    15109.99    14598.36    145.19 o 
  10   4   9     2960.07     2771.22     54.10 o 
  12   4   9     3544.88     3585.21     73.91 o 
  14   4   9     1075.05     1051.35     45.82 o 
  16   4   9     4377.53     4599.86    133.77 o 
  18   4   9      328.90      340.04     54.56 o 
  20   4   9     3426.03     3440.22     97.35 o 
  22   4   9      349.80      413.88     43.87 o 
  24   4   9     1453.27     1290.09    141.54 o 
 -31   5   9      219.92      119.90     40.74 o 
 -29   5   9       43.85       33.88     31.04 o 
 -27   5   9       14.60       44.57     24.05 o 
 -25   5   9        1.25       49.00     23.65 o 
 -23   5   9     1469.92     1447.04     56.30 o 
 -21   5   9     1468.98     1462.24     50.43 o 
 -19   5   9      294.86      245.20     35.74 o 
 -17   5   9      723.81      726.27     46.64 o 
 -15   5   9     8202.95     7978.63    132.43 o 
 -13   5   9      897.22      852.54     24.01 o 
 -11   5   9       30.01       98.41     17.07 o 
  -9   5   9     1162.19     1243.86     40.85 o 
  -7   5   9       83.28       77.65     11.51 o 
  -5   5   9      226.42      204.80     16.86 o 
  -3   5   9        9.72       32.36      6.13 o 
  -1   5   9      233.04      257.06     14.27 o 
   1   5   9      260.55      285.95     15.07 o 
   3   5   9      517.72      553.72     20.18 o 
   5   5   9     1869.53     1956.30     47.97 o 
   7   5   9       40.95      111.35     16.31 o 
   9   5   9      802.10      777.85     41.89 o 
  11   5   9       61.27       74.68     21.63 o 
  13   5   9       12.30       23.36     34.78 o 
  15   5   9       18.95       -2.85     30.11 o 
  17   5   9      378.84      308.43     56.65 o 
  19   5   9       12.46       42.13     66.38 o 
  21   5   9        2.68        4.94     55.05 o 
  23   5   9       58.32       79.85     53.90 o 
 -30   6   9     1907.67     1681.99     85.47 o 
 -28   6   9       24.68       39.32     26.74 o 
 -26   6   9     2583.41     2394.65    103.33 o 
 -24   6   9        0.82       15.03     21.40 o 
 -22   6   9     1343.85     1182.44     77.03 o 
 -20   6   9      290.64      314.48     26.37 o 
 -18   6   9     3581.82     3603.24     96.69 o 
 -16   6   9     2884.68     2646.20     75.28 o 
 -14   6   9     3827.51     3751.79     98.72 o 
 -12   6   9    15498.25    14831.14    135.23 o 
 -10   6   9     4829.60     4997.77     65.96 o 
  -8   6   9     2151.92     2009.52     51.84 o 
  -6   6   9    13367.74    13532.73    142.96 o 
  -4   6   9     1248.16     1191.30     30.87 o 
  -2   6   9    13110.11    13619.88    158.28 o 
   0   6   9     4769.40     4732.37     68.11 o 
   2   6   9     5621.43     5705.02     99.19 o 
   4   6   9      292.09      287.35     26.28 o 
   6   6   9    16835.27    17372.57    194.31 o 
   8   6   9      487.31      638.11     65.43 o 
  10   6   9     8687.08     8409.41    147.94 o 
  12   6   9     1693.36     1523.40     67.60 o 
  14   6   9     1919.68     1996.93     81.34 o 
  16   6   9      144.91       71.80     41.07 o 
  18   6   9     1490.87     1376.23    100.76 o 
  20   6   9      827.14      633.80     78.32 o 
  22   6   9      586.70      485.44     75.55 o 
 -29   7   9      783.53      724.30     58.82 o 
 -27   7   9     3517.90     3377.57    106.98 o 
 -25   7   9     6621.25     6927.84    155.72 o 
 -23   7   9     8870.91     8714.74    174.18 o 
 -21   7   9     3398.66     3628.50    162.64 o 
 -19   7   9     2207.29     2084.19     61.30 o 
 -17   7   9    12526.30    12601.35    152.77 o 
 -15   7   9     4159.04     4048.53    137.68 o 
 -13   7   9    34129.89    34400.88    308.92 o 
 -11   7   9    18081.05    17548.29    167.12 o 
  -9   7   9    19950.68    19465.99    179.35 o 
  -7   7   9     2451.16     2311.69     83.03 o 
  -5   7   9    19382.84    19524.51    190.04 o 
  -3   7   9     2104.58     1900.76     82.70 o 
  -1   7   9    25346.03    24895.31    242.63 o 
   1   7   9      350.22      350.03     37.41 o 
   3   7   9    15455.90    16063.71    184.65 o 
   5   7   9       10.84       79.79     18.09 o 
   7   7   9    16793.98    16346.46    248.46 o 
   9   7   9        0.25       37.83     19.11 o 
  11   7   9    13535.32    13780.11    213.15 o 
  13   7   9       10.68       64.45     25.45 o 
  15   7   9     7057.01     6868.15    214.78 o 
  17   7   9      792.68      912.07     85.22 o 
  19   7   9     7012.79     6892.41    318.48 o 
  21   7   9       51.74       69.77     78.40 o 
 -28   8   9       17.32       60.23     31.83 o 
 -26   8   9     4557.32     4384.41    123.25 o 
 -24   8   9      220.28      318.50     50.34 o 
 -22   8   9     7017.02     7012.31    154.50 o 
 -20   8   9      442.27      409.41     36.55 o 
 -18   8   9    13172.06    12926.68    169.17 o 
 -16   8   9      819.71      897.97     35.98 o 
 -14   8   9    18834.87    18680.00    200.90 o 
 -12   8   9       50.43       86.32     18.45 o 
 -10   8   9     9695.20    10176.15    115.75 o 
  -8   8   9     4534.47     4551.10    133.54 o 
  -6   8   9    18259.74    19117.25    201.96 o 
  -4   8   9     4765.12     4217.89    116.45 o 
  -2   8   9    22470.03    22907.66    255.69 o 
   0   8   9    13097.25    13173.09    171.93 o 
   2   8   9    17655.58    17157.07    193.97 o 
   4   8   9     8367.18     8300.37    132.20 o 
   6   8   9    11035.61    10533.44    192.29 o 
   8   8   9     5692.76     5709.23    151.15 o 
  10   8   9     3275.70     3123.04     86.35 o 
  12   8   9     4821.85     5082.90    117.03 o 
  14   8   9     3021.35     3083.06    100.20 o 
  16   8   9     3837.53     3775.76    316.16 o 
  18   8   9     1765.50     1665.44    115.18 o 
  20   8   9     2578.08     2879.32    144.72 o 
 -27   9   9      571.36      524.30     82.05 o 
 -25   9   9     1217.48     1068.98     65.54 o 
 -23   9   9     1026.23      982.25     90.00 o 
 -21   9   9     1548.65     1757.57     67.18 o 
 -19   9   9     1694.30     1780.20    134.46 o 
 -17   9   9     2053.84     2141.90     57.35 o 
 -15   9   9     3182.46     3280.01     99.73 o 
 -13   9   9     3943.10     3990.01    126.45 o 
 -11   9   9     1093.46     1011.69     36.35 o 
  -9   9   9     6454.49     6326.47    142.81 o 
  -7   9   9     2968.76     2827.69     60.42 o 
  -5   9   9    15480.94    14681.51    194.05 o 
  -3   9   9     1219.55      988.45     37.69 o 
  -1   9   9     7801.01     7231.06    111.80 o 
   1   9   9       66.21      113.63     22.24 o 
   3   9   9     7347.92     7363.86    122.96 o 
   5   9   9      160.52      137.93     28.37 o 
   7   9   9     9594.71     9733.17    188.67 o 
   9   9   9        0.78        7.75     29.70 o 
  11   9   9     5128.25     4911.29    115.56 o 
  13   9   9      775.61      891.19     57.09 o 
  15   9   9     1292.09     1414.14     88.31 o 
  17   9   9      250.25      364.72     66.97 o 
  19   9   9     1260.19     1142.65    233.83 o 
 -26  10   9        6.39       50.05     31.26 o 
 -24  10   9       96.47      107.73     34.70 o 
 -22  10   9      102.23      109.67     45.74 o 
 -20  10   9       50.14       55.26     24.22 o 
 -18  10   9      180.46      254.36     38.66 o 
 -16  10   9      311.82      324.55     26.90 o 
 -14  10   9        0.58       66.47     16.56 o 
 -12  10   9     1988.25     1862.75     53.44 o 
 -10  10   9      129.70      135.77     21.20 o 
  -8  10   9        2.97       87.05     16.73 o 
  -6  10   9        2.37       55.15     18.05 o 
  -4  10   9       14.10       53.60     19.38 o 
  -2  10   9       27.34       77.43     20.31 o 
   0  10   9       10.23        0.03     17.36 o 
   2  10   9       33.62       77.22     24.11 o 
   4  10   9      392.98      322.76     48.67 o 
   6  10   9        4.49       41.75     24.48 o 
   8  10   9      515.73      516.89     55.23 o 
  10  10   9       59.52      112.00     39.25 o 
  12  10   9      514.98      707.83    110.91 o 
  14  10   9      111.34      150.54     38.29 o 
  16  10   9      468.94      551.19    176.24 o 
  18  10   9      158.04      116.00     52.79 o 
 -25  11   9     1098.32     1126.24     69.13 o 
 -23  11   9      300.62      221.15     39.03 o 
 -21  11   9      519.22      499.17     52.30 o 
 -19  11   9        8.41       45.76     21.84 o 
 -17  11   9     1878.80     1916.61     56.72 o 
 -15  11   9      974.70      970.76     76.64 o 
 -13  11   9     3857.45     3613.07    102.87 o 
 -11  11   9      509.91      547.52     54.65 o 
  -9  11   9     1380.64     1458.96     44.81 o 
  -7  11   9      347.58      370.41     28.60 o 
  -5  11   9     2768.83     2935.19     73.29 o 
  -3  11   9     1183.65     1118.09     75.71 o 
  -1  11   9     1444.99     1577.43     58.30 o 
   1  11   9      112.39      136.25     40.04 o 
   3  11   9     3991.48     3994.19    101.77 o 
   5  11   9      290.41      299.66     37.52 o 
   7  11   9     4427.28     4379.81    113.12 o 
   9  11   9      406.38      359.07     56.83 o 
  11  11   9     1850.71     2057.77    101.28 o 
  13  11   9      275.23      214.29     50.14 o 
  15  11   9      490.59      504.10     63.90 o 
  17  11   9        2.66       36.77     55.74 o 
 -24  12   9       36.75       67.92     35.61 o 
 -22  12   9     3264.47     3213.16    110.50 o 
 -20  12   9      177.13      212.61     33.07 o 
 -18  12   9     4842.37     5057.21     97.80 o 
 -16  12   9      362.50      393.41     36.06 o 
 -14  12   9     5399.79     5464.29    150.87 o 
 -12  12   9      921.02      934.35     80.59 o 
 -10  12   9     6553.21     6412.21    147.26 o 
  -8  12   9      377.39      402.24     32.46 o 
  -6  12   9     7531.11     7386.93    150.90 o 
  -4  12   9     1343.63     1334.53     86.40 o 
  -2  12   9     7861.57     7926.99    150.42 o 
   0  12   9     1861.40     1907.92     70.71 o 
   2  12   9     4060.52     3855.99    102.04 o 
   4  12   9     1675.99     1738.82     92.32 o 
   6  12   9     4102.51     4102.21    110.95 o 
   8  12   9     2184.80     2490.94    201.27 o 
  10  12   9     2561.20     2293.96    184.83 o 
  12  12   9     2537.72     2501.10    242.61 o 
  14  12   9      459.22      434.40     76.33 o 
  16  12   9     1960.85     2333.05    126.50 o 
 -21  13   9     3879.77     4126.14    113.33 o 
 -19  13   9      889.66      819.25     63.75 o 
 -17  13   9      845.55      874.13    119.18 o 
 -15  13   9      926.30     1065.22     91.77 o 
 -13  13   9     3828.86     3784.59    199.17 o 
 -11  13   9      346.11      454.02     65.32 o 
  -9  13   9     7718.61     7894.23    279.04 o 
  -7  13   9     1370.10     1396.55     74.54 o 
  -5  13   9     8029.78     7668.80    196.59 o 
  -3  13   9      334.57      349.99     58.31 o 
  -1  13   9     7024.00     6879.84    148.75 o 
   1  13   9      785.30      746.04     53.14 o 
   3  13   9     6198.46     6375.71    141.83 o 
   5  13   9        5.68       70.37     31.31 o 
   7  13   9     3638.44     3859.04    122.09 o 
   9  13   9       34.00       72.98     58.75 o 
  11  13   9     3598.39     4026.21    166.80 o 
  13  13   9       77.09      110.37     60.52 o 
 -18  14   9     4793.47     4880.98    279.85 o 
 -16  14   9      286.11      347.39    109.63 o 
 -14  14   9     1553.81     1761.44    169.30 o 
 -12  14   9      269.84      274.92    127.21 o 
 -10  14   9     1459.19     1594.75    116.95 o 
  -8  14   9      731.91      837.77     49.10 o 
  -6  14   9     1621.22     1681.08     71.64 o 
  -4  14   9      387.67      471.25     43.71 o 
  -2  14   9     1475.26     1662.60     93.47 o 
   0  14   9     2402.61     2359.11     84.98 o 
   2  14   9      754.93      737.79     55.94 o 
   4  14   9     1338.92     1078.94     76.56 o 
   6  14   9      754.80      758.85     77.84 o 
   8  14   9     1310.24     1151.76    108.70 o 
  10  14   9       38.80       34.70     49.98 o 
 -15  15   9       98.36      107.78     85.11 o 
 -13  15   9      130.39      183.64     88.81 o 
 -11  15   9       23.46       56.90     68.46 o 
  -9  15   9      226.19      198.09     39.84 o 
  -7  15   9        0.14       67.88     32.16 o 
  -5  15   9       33.33       49.74     34.55 o 
  -3  15   9       63.59       28.90     37.90 o 
  -1  15   9       53.61       36.41     39.65 o 
   1  15   9       63.08       92.89     44.25 o 
   3  15   9      303.90      246.78     88.35 o 
   5  15   9       21.30       31.72     45.57 o 
   7  15   9      123.68      202.42     60.34 o 
  -8  16   9       34.23       70.41     40.33 o 
  -6  16   9      605.82      596.67    124.94 o 
  -4  16   9       85.45      138.74     56.70 o 
  -2  16   9      369.13      260.34     54.73 o 
   0  16   9        5.26       96.09     48.55 o 
 -32   0  10     4066.55     3923.47    227.12 o 
 -30   0  10      369.27      521.33     63.35 o 
 -28   0  10     4775.98     4532.76    125.94 o 
 -26   0  10      293.63      469.06     52.75 o 
 -24   0  10    10603.29    10149.94    215.18 o 
 -22   0  10       19.99       53.73     23.11 o 
 -20   0  10    29399.22    28643.53    364.76 o 
 -18   0  10     1615.94     1373.13     42.96 o 
 -16   0  10    24932.00    24025.35    250.01 o 
 -14   0  10     3445.13     3092.74     54.27 o 
 -12   0  10    43349.72    42252.21    335.01 o 
 -10   0  10     1525.74     1408.13     27.10 o 
  -8   0  10    68485.70    66499.70    512.63 o 
  -6   0  10    23603.50    23840.70    207.34 o 
  -4   0  10    58775.40    62099.04    476.56 o 
  -2   0  10    34611.95    34874.63    334.89 o 
   0   0  10    13895.72    13692.77    151.54 o 
   2   0  10    72523.20    75977.21    703.98 o 
   4   0  10    49856.63    50155.09    445.08 o 
   6   0  10    18372.48    17501.40    181.85 o 
   8   0  10    11294.39    11049.66    182.99 o 
  10   0  10     3173.42     3232.64     74.95 o 
  12   0  10     2350.76     2216.30     69.04 o 
  14   0  10    12155.21    12334.96    260.43 o 
  16   0  10     6156.17     6809.87    271.06 o 
  18   0  10     5560.61     6074.39    260.42 o 
  20   0  10      934.15     1097.20    118.42 o 
  22   0  10     2006.07     1896.51    152.65 o 
  24   0  10     1755.80     1835.45    159.12 o 
 -33   1  10     2531.04     2351.14    110.41 o 
 -31   1  10     1134.82     1299.02     88.18 o 
 -29   1  10     3956.67     4170.65    151.11 o 
 -27   1  10     4404.45     4571.95    100.64 o 
 -25   1  10     4303.52     4213.08     84.92 o 
 -23   1  10     4860.99     5042.80     89.59 o 
 -21   1  10     5996.88     5649.86    106.26 o 
 -19   1  10    11975.08    12419.29    127.94 o 
 -17   1  10     3892.18     3898.32     48.04 o 
 -15   1  10    26974.49    27920.49    197.61 o 
 -13   1  10    11628.16    11119.54     84.56 o 
 -11   1  10    24143.60    24237.68    163.56 o 
  -9   1  10     3208.60     3223.15     35.70 o 
  -7   1  10    47800.10    46762.77    315.11 o 
  -5   1  10     1857.13     2218.33     24.84 o 
  -3   1  10    54164.16    51886.89    315.10 o 
  -1   1  10     4680.80     4821.13     45.13 o 
   1   1  10    28015.25    27947.81    187.03 o 
   3   1  10     5726.21     5652.65     53.50 o 
   5   1  10    37521.71    38432.63    248.25 o 
   7   1  10      152.68      252.54     15.77 o 
   9   1  10    11836.83    11662.32    118.51 o 
  11   1  10      893.84     1011.80     32.76 o 
  13   1  10     9834.93    10179.38    169.77 o 
  15   1  10      212.75      223.20     31.87 o 
  17   1  10     8234.84     8303.75    170.84 o 
  19   1  10      439.53      373.30     55.28 o 
  21   1  10     4187.87     4283.77    158.45 o 
  23   1  10      821.49      774.47     80.19 o 
 -32   2  10      462.77      419.74     47.04 o 
 -30   2  10       25.97       87.13     29.20 o 
 -28   2  10      672.09      653.69     56.75 o 
 -26   2  10        0.56       20.19     24.03 o 
 -24   2  10      664.46      714.88     63.77 o 
 -22   2  10        4.02       64.09     16.92 o 
 -20   2  10     5348.87     4914.51     76.90 o 
 -18   2  10      183.05      226.34     22.11 o 
 -16   2  10     4769.03     4446.52    105.52 o 
 -14   2  10     3996.12     3639.46     41.31 o 
 -12   2  10     3237.78     3353.86     82.58 o 
 -10   2  10       30.05       63.84      8.66 o 
  -8   2  10    13594.76    14343.71    241.16 o 
  -6   2  10     2059.04     2469.75     34.00 o 
  -4   2  10     1522.27     1488.84     57.40 o 
  -2   2  10     1652.47     1819.94     23.47 o 
   0   2  10      606.33      665.89     17.27 o 
   2   2  10      100.49      218.88     10.79 o 
   4   2  10       85.56       77.04      8.46 o 
   6   2  10     5566.22     5352.56     58.29 o 
   8   2  10      382.99      458.15     20.26 o 
  10   2  10    12406.76    12145.22    144.49 o 
  12   2  10     3611.97     3498.73     79.80 o 
  14   2  10     1037.19      970.56     49.87 o 
  16   2  10      419.00      461.35     39.88 o 
  18   2  10      676.81      709.15     55.40 o 
  20   2  10       41.97       40.46     34.12 o 
  22   2  10      237.20      245.12     62.45 o 
  24   2  10        0.81       -6.03     40.55 o 
 -33   3  10        9.68       49.03     38.31 o 
 -31   3  10       31.92       83.11     36.88 o 
 -29   3  10      348.34      382.26     43.60 o 
 -27   3  10      152.78      210.00     35.16 o 
 -25   3  10       35.46       56.88     24.28 o 
 -23   3  10      708.04      750.02     38.47 o 
 -21   3  10     1927.21     1702.91    137.33 o 
 -19   3  10     1436.16     1366.04     56.79 o 
 -17   3  10     1545.71     1500.15     72.18 o 
 -15   3  10     3291.89     3408.31     97.39 o 
 -13   3  10    12667.02    12322.89     97.93 o 
 -11   3  10     7462.79     7490.09     85.11 o 
  -9   3  10      286.80      324.64     20.56 o 
  -7   3  10      452.21      492.98     30.39 o 
  -5   3  10      768.01      984.64     26.25 o 
  -3   3  10    13132.35    12802.03    104.46 o 
  -1   3  10      622.35      618.80     14.99 o 
   1   3  10     1815.79     1985.38     36.82 o 
   3   3  10      332.51      324.09     12.19 o 
   5   3  10     3209.70     3233.36     46.65 o 
   7   3  10       77.93       91.62     12.70 o 
   9   3  10       23.61       70.02     13.93 o 
  11   3  10     3684.25     3670.62     71.06 o 
  13   3  10     5830.04     5757.52    108.85 o 
  15   3  10       27.13       59.94     24.36 o 
  17   3  10      840.30      739.47     77.58 o 
  19   3  10      328.99      323.79     44.80 o 
  21   3  10      281.30      238.91     88.58 o 
  23   3  10        4.34        3.27     37.61 o 
 -32   4  10     2470.31     2359.59    101.89 o 
 -30   4  10       13.46       50.68     32.69 o 
 -28   4  10     4267.49     4095.78    120.62 o 
 -26   4  10       10.81       18.25     20.22 o 
 -24   4  10     7833.88     7505.47    135.36 o 
 -22   4  10       76.28      160.32     34.86 o 
 -20   4  10     4308.58     4385.26    108.32 o 
 -18   4  10     2245.88     2262.05     58.49 o 
 -16   4  10    15277.34    14857.79    144.73 o 
 -14   4  10    27356.12    26421.57    210.42 o 
 -12   4  10    23510.80    24072.06    177.08 o 
 -10   4  10     2580.24     2568.20     33.64 o 
  -8   4  10    26849.82    26603.86    192.79 o 
  -6   4  10     2686.55     2676.05     32.77 o 
  -4   4  10    19378.42    18470.22    148.94 o 
  -2   4  10     6048.87     5978.38     73.95 o 
   0   4  10    17992.50    17627.87    143.33 o 
   2   4  10    11784.29    11693.47    109.27 o 
   4   4  10     6200.35     6166.00     74.48 o 
   6   4  10     3454.11     3253.11     86.27 o 
   8   4  10    20218.25    19744.06    186.64 o 
  10   4  10    10081.69    10082.71    156.91 o 
  12   4  10     9748.95     9733.72    214.63 o 
  14   4  10     2330.51     2465.41     68.65 o 
  16   4  10     2404.22     2381.93     76.38 o 
  18   4  10     1413.13     1500.64     94.61 o 
  20   4  10      505.83      502.12     82.86 o 
  22   4  10     1843.95     1751.28    100.96 o 
 -31   5  10     1766.29     1840.48    102.35 o 
 -29   5  10     3515.24     3391.61    112.79 o 
 -27   5  10     5206.97     5479.47    116.97 o 
 -25   5  10     3812.15     3793.53    124.57 o 
 -23   5  10     9861.04     9853.18    150.69 o 
 -21   5  10     6152.42     5923.24    166.96 o 
 -19   5  10    20915.03    20716.20    218.77 o 
 -17   5  10     8390.96     8240.95     97.39 o 
 -15   5  10     6683.93     6906.63     79.23 o 
 -13   5  10    17781.98    17123.20    165.36 o 
 -11   5  10    30068.67    29848.43    290.72 o 
  -9   5  10     1255.40     1312.75     35.77 o 
  -7   5  10    44840.07    43416.75    315.32 o 
  -5   5  10     2546.71     2889.83     91.69 o 
  -3   5  10    43571.32    42772.89    328.03 o 
  -1   5  10     2490.31     2550.72     69.94 o 
   1   5  10    39746.14    40450.17    345.38 o 
   3   5  10     1981.81     2008.28     63.60 o 
   5   5  10    46165.45    46610.35    409.13 o 
   7   5  10     2006.92     2077.71     61.08 o 
   9   5  10    16188.64    17001.74    237.55 o 
  11   5  10        2.85       62.54     25.46 o 
  13   5  10    12153.06    12387.02    365.57 o 
  15   5  10     1402.54     1333.48     91.60 o 
  17   5  10     8762.42     8418.72    240.99 o 
  19   5  10      976.85     1156.06     95.30 o 
  21   5  10     5158.89     5232.08    208.39 o 
  23   5  10      702.08      666.02    111.41 o 
 -30   6  10       37.60       97.41     37.81 o 
 -28   6  10     3376.79     3596.38     95.40 o 
 -26   6  10       23.38       82.73     26.66 o 
 -24   6  10     8482.70     8739.33    222.39 o 
 -22   6  10     1949.05     2285.86     71.77 o 
 -20   6  10    11077.99    11131.25    148.87 o 
 -18   6  10      149.78      187.85     19.12 o 
 -16   6  10    20017.61    19597.51    183.90 o 
 -14   6  10     1175.39     1137.93     31.09 o 
 -12   6  10      337.40      453.14     29.70 o 
 -10   6  10     3443.17     3647.46     68.04 o 
  -8   6  10    26909.48    26252.38    229.82 o 
  -6   6  10    10639.07    10835.03    178.74 o 
  -4   6  10    14262.49    14399.34    224.68 o 
  -2   6  10     4868.15     5193.26    107.35 o 
   0   6  10    18479.71    18403.83    193.84 o 
   2   6  10    10371.47    10271.13    138.81 o 
   4   6  10     2612.77     2268.92     51.67 o 
   6   6  10     3785.80     3766.34     84.71 o 
   8   6  10     9721.46     9134.66    160.65 o 
  10   6  10     5589.77     5543.58    126.30 o 
  12   6  10     1811.47     1725.00     86.57 o 
  14   6  10     3077.48     3099.19    113.55 o 
  16   6  10     1428.78     1212.43    132.06 o 
  18   6  10     5903.37     6686.47    425.79 o 
  20   6  10      701.80      536.37     95.52 o 
  22   6  10     1477.10     1637.41    370.75 o 
 -29   7  10      917.40      918.86     64.51 o 
 -27   7  10      283.02      305.59     42.83 o 
 -25   7  10      560.16      563.57     50.60 o 
 -23   7  10      195.53      196.03     35.36 o 
 -21   7  10     2243.43     2262.69     71.70 o 
 -19   7  10      330.68      431.64     31.23 o 
 -17   7  10      153.07      127.82     19.73 o 
 -15   7  10     3706.54     3708.48     67.80 o 
 -13   7  10      103.67      101.02     15.72 o 
 -11   7  10    19539.61    18792.97    178.65 o 
  -9   7  10     1355.35     1417.60     43.53 o 
  -7   7  10     4438.70     4030.08     82.35 o 
  -5   7  10     2154.89     1842.75     49.47 o 
  -3   7  10     5160.85     4856.50    104.19 o 
  -1   7  10      666.57      639.34     30.28 o 
   1   7  10     1740.68     1579.19     45.33 o 
   3   7  10      195.32      181.37     21.12 o 
   5   7  10     6902.75     6893.13    144.54 o 
   7   7  10     2353.92     2482.86     72.50 o 
   9   7  10     8567.17     8559.62    199.77 o 
  11   7  10        3.54       65.59     27.69 o 
  13   7  10      917.60     1037.84     95.21 o 
  15   7  10      351.00      356.45     59.05 o 
  17   7  10        6.60       70.22     64.07 o 
  19   7  10      458.15      359.81     69.22 o 
  21   7  10      352.92      254.24     63.92 o 
 -28   8  10      689.02      420.86     77.05 o 
 -26   8  10       48.55      104.18     33.18 o 
 -24   8  10      332.36      156.79     32.89 o 
 -22   8  10       11.08       28.85     24.13 o 
 -20   8  10      102.52       64.30     27.99 o 
 -18   8  10       40.84       88.62     19.48 o 
 -16   8  10      985.64      937.97     61.66 o 
 -14   8  10      123.78      135.92     17.88 o 
 -12   8  10       46.78       77.51     27.59 o 
 -10   8  10     3626.77     3639.96     60.23 o 
  -8   8  10     1753.87     1827.57     44.78 o 
  -6   8  10      137.62      123.57     29.06 o 
  -4   8  10     8204.68     7852.97    199.76 o 
  -2   8  10        8.13       61.62     17.57 o 
   0   8  10     1291.60     1310.04     46.46 o 
   2   8  10      621.86      623.41     35.05 o 
   4   8  10     1645.55     1817.26     70.27 o 
   6   8  10      637.99      584.84     71.15 o 
   8   8  10     7298.27     7179.87    177.10 o 
  10   8  10        2.03       29.11     25.55 o 
  12   8  10     1149.32     1166.65     65.57 o 
  14   8  10        0.52       84.85     37.25 o 
  16   8  10       36.37       15.09     42.10 o 
  18   8  10       93.51      140.29     76.55 o 
  20   8  10      414.63      297.71     64.43 o 
 -27   9  10     1228.22     1216.69    146.53 o 
 -25   9  10     1059.01      963.71     79.45 o 
 -23   9  10     4417.60     4719.69    132.40 o 
 -21   9  10     1065.12      920.15     57.09 o 
 -19   9  10     3716.64     3707.20     86.37 o 
 -17   9  10     3221.90     3241.27    123.59 o 
 -15   9  10     5549.58     5548.72     89.08 o 
 -13   9  10      169.08      163.56     22.58 o 
 -11   9  10    16178.51    15680.93    166.19 o 
  -9   9  10     2197.23     2206.67     85.42 o 
  -7   9  10     7713.09     8111.70    129.17 o 
  -5   9  10     1703.28     1691.21    112.29 o 
  -3   9  10     2072.11     2601.05     67.48 o 
  -1   9  10      752.97      737.54     41.00 o 
   1   9  10     7768.07     7519.45    131.32 o 
   3   9  10      146.16      216.67     33.00 o 
   5   9  10     3317.19     3506.43    153.29 o 
   7   9  10      537.16      553.16     53.48 o 
   9   9  10    14393.16    14712.62    362.37 o 
  11   9  10      119.83      130.63     33.92 o 
  13   9  10     4853.61     4995.42    133.45 o 
  15   9  10       61.24       77.22     39.48 o 
  17   9  10     2090.53     2063.95    123.95 o 
  19   9  10        2.98       82.94     51.83 o 
 -26  10  10       33.02       25.25     30.52 o 
 -24  10  10     4714.35     4606.61    125.66 o 
 -22  10  10       34.75       42.05     24.70 o 
 -20  10  10     5920.96     6092.98    164.33 o 
 -18  10  10      659.62      731.53     57.12 o 
 -16  10  10     9670.42     9524.15    137.53 o 
 -14  10  10      761.04      792.73     52.92 o 
 -12  10  10    13053.23    13196.22    169.94 o 
 -10  10  10     1478.73     1616.11    112.47 o 
  -8  10  10    10065.60    10252.94    167.04 o 
  -6  10  10     3113.84     3240.17     76.39 o 
  -4  10  10    11916.49    12092.26    177.45 o 
  -2  10  10    11307.34    10748.60    234.07 o 
   0  10  10    17680.73    17534.18    238.55 o 
   2  10  10     3424.75     3568.88     94.29 o 
   4  10  10     2647.94     2467.48    103.02 o 
   6  10  10     2770.72     2899.69    100.48 o 
   8  10  10     2617.45     2401.42    120.43 o 
  10  10  10     4953.45     4849.56    150.75 o 
  12  10  10     3935.31     3877.16    201.80 o 
  14  10  10     3068.89     3148.72    109.44 o 
  16  10  10      846.78      679.25     85.27 o 
  18  10  10     2276.12     2143.03    134.16 o 
 -25  11  10      789.09      906.21     63.86 o 
 -23  11  10     2196.71     2281.71    126.39 o 
 -21  11  10     1314.79     1342.32     72.11 o 
 -19  11  10     2458.30     2444.57     95.14 o 
 -17  11  10     1709.81     1820.58     56.13 o 
 -15  11  10     3204.65     3233.85     76.72 o 
 -13  11  10     3362.31     3548.44     83.36 o 
 -11  11  10    10839.06    11030.38    281.37 o 
  -9  11  10      930.21     1028.64     44.40 o 
  -7  11  10     7459.56     7220.38    155.16 o 
  -5  11  10      605.75      621.04     40.00 o 
  -3  11  10     8494.70     8238.25    141.74 o 
  -1  11  10      180.86      210.06     30.50 o 
   1  11  10    12790.44    12986.91    212.25 o 
   3  11  10      117.84       93.72     28.23 o 
   5  11  10    13108.40    13658.27    304.32 o 
   7  11  10       62.01       57.77     34.78 o 
   9  11  10     1864.64     2146.82    109.04 o 
  11  11  10      464.64      469.46     62.83 o 
  13  11  10     2624.33     2794.03    125.05 o 
  15  11  10      497.98      583.91     68.72 o 
 -22  12  10       11.52       15.33     28.49 o 
 -20  12  10      387.44      428.39     51.54 o 
 -18  12  10       53.50       96.40     23.68 o 
 -16  12  10      887.21      990.04     50.10 o 
 -14  12  10      403.28      393.96     34.92 o 
 -12  12  10      658.92      702.64     53.75 o 
 -10  12  10      114.50      170.27     26.64 o 
  -8  12  10       41.34       26.79     20.68 o 
  -6  12  10      986.77     1042.22     68.01 o 
  -4  12  10     2224.01     2052.24     70.29 o 
  -2  12  10      295.81      395.10     53.99 o 
   0  12  10      230.53      207.54     34.40 o 
   2  12  10      907.17      817.08     54.69 o 
   4  12  10      378.02      345.34     48.94 o 
   6  12  10       85.77       60.34     32.67 o 
   8  12  10      389.57      353.02     54.98 o 
  10  12  10      309.47      200.53     50.35 o 
  12  12  10      156.16      308.49     88.12 o 
  14  12  10     1402.02     1395.83    115.86 o 
 -21  13  10        0.44       41.70     32.31 o 
 -19  13  10      102.33       70.75     30.07 o 
 -17  13  10       16.66       39.52     41.93 o 
 -15  13  10       12.76       94.52     26.47 o 
 -13  13  10        0.27       89.29     46.91 o 
 -11  13  10       98.26      109.18     47.79 o 
  -9  13  10       16.93       52.93     26.46 o 
  -7  13  10      497.34      503.78     40.71 o 
  -5  13  10       47.31       38.88     26.96 o 
  -3  13  10      474.65      428.49     43.10 o 
  -1  13  10       15.75       88.35     30.53 o 
   1  13  10      376.06      366.57     57.48 o 
   3  13  10      411.78      454.36     68.84 o 
   5  13  10      446.45      394.88     50.66 o 
   7  13  10      537.94      543.08     71.52 o 
   9  13  10       49.49      100.86     54.35 o 
  11  13  10      981.49     1098.71    330.04 o 
 -18  14  10       12.66       54.93     33.54 o 
 -16  14  10     3761.38     4218.58    259.50 o 
 -14  14  10      313.13      200.04     85.81 o 
 -12  14  10     2517.08     2503.06    148.03 o 
 -10  14  10       33.74       61.56     31.97 o 
  -8  14  10     2379.27     2384.79     81.31 o 
  -6  14  10      127.37      141.18     30.93 o 
  -4  14  10     2432.17     2461.91     85.16 o 
  -2  14  10     1023.90      997.14    102.01 o 
   0  14  10     1641.55     1624.27     74.53 o 
   2  14  10      781.19      736.88    129.75 o 
   4  14  10     1651.68     1926.61    106.62 o 
   6  14  10      312.44      210.27     56.74 o 
   8  14  10     1021.55      975.11    183.64 o 
 -15  15  10     3023.58     2621.35    207.69 o 
 -13  15  10      385.69      379.77    105.46 o 
 -11  15  10     4980.47     4997.54    265.05 o 
  -9  15  10      331.25      268.75     78.61 o 
  -7  15  10     1964.81     1776.54     85.44 o 
  -5  15  10       29.79       77.06     36.38 o 
  -3  15  10     2959.73     2877.76    125.35 o 
  -1  15  10      329.13      373.05     81.18 o 
   1  15  10     2302.64     2161.24    112.84 o 
   3  15  10      271.68      191.06    107.55 o 
   5  15  10     3995.64     4433.31    169.54 o 
  -6  16  10     1181.65     1235.52    175.75 o 
  -4  16  10     1738.48     1654.18     90.93 o 
  -2  16  10      575.63      551.73     90.20 o 
 -33   1  11     1983.36     2248.34    100.48 o 
 -31   1  11      556.80      402.52     41.96 o 
 -29   1  11     1992.83     2150.18     73.51 o 
 -27   1  11     4596.66     4395.52    138.64 o 
 -25   1  11     2612.44     2704.68     67.68 o 
 -23   1  11     2716.79     2499.93     97.62 o 
 -21   1  11     4987.02     4649.54     97.60 o 
 -19   1  11     7194.72     6643.98    120.31 o 
 -17   1  11    15606.03    15418.82    139.03 o 
 -15   1  11      586.11      683.25     19.70 o 
 -13   1  11    15952.26    15638.95    112.37 o 
 -11   1  11      491.58      580.71     22.49 o 
  -9   1  11    14354.39    14387.28    108.51 o 
  -7   1  11       59.97      195.39     16.10 o 
  -5   1  11     8670.01     8566.08     67.07 o 
  -3   1  11      335.82      291.44     15.41 o 
  -1   1  11    14743.84    14567.44    116.13 o 
   1   1  11        9.02       24.94      8.48 o 
   3   1  11     3284.54     3023.81     37.36 o 
   5   1  11        4.44       36.13      8.16 o 
   7   1  11    12212.49    12088.96    118.85 o 
   9   1  11     2148.36     2362.83     48.99 o 
  11   1  11    11607.17    11908.37    145.10 o 
  13   1  11     1268.16     1222.95     58.89 o 
  15   1  11     1335.51     1369.63     63.24 o 
  17   1  11      232.98      246.13     35.85 o 
  19   1  11     1665.19     1555.42     94.24 o 
  21   1  11      755.16      704.87     73.36 o 
  23   1  11     1212.20     1260.30    125.12 o 
 -32   2  11      122.80       79.30     30.64 o 
 -30   2  11     5626.12     6074.25    174.40 o 
 -28   2  11      107.17      241.24     36.94 o 
 -26   2  11     7451.67     7097.10    213.71 o 
 -24   2  11      560.48      760.76     52.01 o 
 -22   2  11    14251.06    14094.87    212.56 o 
 -20   2  11      265.03      505.08     42.09 o 
 -18   2  11    17434.79    17965.16    198.80 o 
 -16   2  11     5522.78     5654.47     67.80 o 
 -14   2  11    40254.91    39061.51    266.25 o 
 -12   2  11     4743.36     4669.24     48.83 o 
 -10   2  11    36251.43    35318.00    265.89 o 
  -8   2  11     7641.75     7405.17     79.21 o 
  -6   2  11    48020.04    47748.27    342.47 o 
  -4   2  11    25623.19    25030.73    179.11 o 
  -2   2  11    28785.14    28566.93    179.29 o 
   0   2  11    18462.33    18426.95    130.86 o 
   2   2  11    20962.43    21092.82    148.87 o 
   4   2  11    16867.12    17101.09    130.90 o 
   6   2  11    17645.55    17431.98    148.24 o 
   8   2  11    14523.85    14841.03    154.44 o 
  10   2  11    16990.87    17142.63    199.73 o 
  12   2  11     6237.83     6263.47    115.22 o 
  14   2  11     1782.78     1731.18     64.50 o 
  16   2  11     5859.61     6110.06    148.62 o 
  18   2  11     1050.07     1026.21     62.52 o 
  20   2  11     5831.45     6150.81    193.24 o 
  22   2  11     1563.77     1833.69    107.86 o 
 -33   3  11     3639.52     4170.36    135.27 o 
 -31   3  11     3663.88     3091.50    110.77 o 
 -29   3  11     2569.75     2807.44     92.28 o 
 -27   3  11     2375.58     2033.31     77.88 o 
 -25   3  11     7761.35     8015.14    153.55 o 
 -23   3  11     4115.00     3941.58     82.25 o 
 -21   3  11    10954.63    10861.87    144.61 o 
 -19   3  11     3429.33     3525.14     68.37 o 
 -17   3  11    20244.51    19089.36    182.08 o 
 -15   3  11       57.12      264.10     15.92 o 
 -13   3  11    30045.87    29997.18    222.08 o 
 -11   3  11     5734.20     5569.79     57.49 o 
  -9   3  11    48781.25    48279.41    315.17 o 
  -7   3  11     2687.91     2944.96     50.04 o 
  -5   3  11    44434.90    43876.98    317.27 o 
  -3   3  11      324.37      470.60     14.90 o 
  -1   3  11    39929.66    39369.70    264.54 o 
   1   3  11       84.72      107.72     11.32 o 
   3   3  11    33090.32    32120.01    234.91 o 
   5   3  11        2.15       32.61     10.01 o 
   7   3  11    17095.73    16820.16    165.51 o 
   9   3  11     2423.17     2658.39     58.70 o 
  11   3  11     2955.60     3135.81     76.22 o 
  13   3  11      707.63      727.67     41.50 o 
  15   3  11    12131.34    12193.43    202.81 o 
  17   3  11      609.48      591.88     45.43 o 
  19   3  11     6220.65     6600.70    156.36 o 
  21   3  11      632.35      646.21     70.27 o 
  23   3  11     1637.12     1568.64    240.07 o 
 -32   4  11      111.23      104.33     38.80 o 
 -30   4  11     1787.96     2158.80     92.90 o 
 -28   4  11      345.79      380.13     53.30 o 
 -26   4  11     3725.78     3998.71    101.02 o 
 -24   4  11       21.08       95.46     22.75 o 
 -22   4  11     3216.83     3219.41    127.50 o 
 -20   4  11      285.43      367.31     34.45 o 
 -18   4  11    13763.75    13564.36    211.72 o 
 -16   4  11      746.31      648.92     27.06 o 
 -14   4  11    13962.68    13504.85    247.20 o 
 -12   4  11     1044.99     1106.49     25.08 o 
 -10   4  11     4551.15     4604.72    115.24 o 
  -8   4  11       12.47       38.20      8.14 o 
  -6   4  11    25217.42    24422.20    187.63 o 
  -4   4  11     9507.50     9305.98     84.31 o 
  -2   4  11     5608.72     5077.22     58.20 o 
   0   4  11     3192.73     3055.57     59.07 o 
   2   4  11     6794.02     6787.59     79.02 o 
   4   4  11     8948.33     9145.56     99.97 o 
   6   4  11     8861.91     8242.04    121.47 o 
   8   4  11    10371.03    10038.09    128.75 o 
  10   4  11     2804.60     2608.49     61.57 o 
  12   4  11    14740.13    14586.89    204.44 o 
  14   4  11      296.43      289.62     33.12 o 
  16   4  11     3210.12     3245.50     90.61 o 
  18   4  11     1168.12     1290.17     62.24 o 
  20   4  11     1040.71     1038.13     89.97 o 
  22   4  11        6.22       -1.85     56.43 o 
 -31   5  11       95.14      136.35     41.11 o 
 -29   5  11        1.26       26.99     30.82 o 
 -27   5  11        2.88       11.19     22.50 o 
 -25   5  11       14.13       49.08     22.35 o 
 -23   5  11      418.15      478.19     47.36 o 
 -21   5  11      427.94      341.51     29.90 o 
 -19   5  11      836.07      768.17     41.05 o 
 -17   5  11      655.52      669.21     30.98 o 
 -15   5  11      469.17      394.60     19.06 o 
 -13   5  11        0.25      104.06     15.35 o 
 -11   5  11     6779.27     6614.05     90.78 o 
  -9   5  11      484.12      416.01     23.86 o 
  -7   5  11        0.16       48.54     10.36 o 
  -5   5  11      921.80      746.81     49.51 o 
  -3   5  11      795.86      855.03     37.94 o 
  -1   5  11      480.86      380.45     19.94 o 
   1   5  11      143.24      200.78     17.29 o 
   3   5  11       37.31       22.37     11.06 o 
   5   5  11      803.26      961.90     32.37 o 
   7   5  11       17.29       22.20     15.93 o 
   9   5  11       71.08      102.86     21.19 o 
  11   5  11      156.83      114.65     33.59 o 
  13   5  11        2.77       26.66     29.69 o 
  15   5  11       68.20      111.66     33.89 o 
  17   5  11       21.87       26.24     45.44 o 
  19   5  11      514.88      507.84     58.57 o 
  21   5  11      644.63      574.93     62.51 o 
 -30   6  11     1433.44     1315.93    148.82 o 
 -28   6  11       23.15        1.82     25.05 o 
 -26   6  11     1097.97     1000.58     66.93 o 
 -24   6  11     1342.10     1550.28    104.89 o 
 -22   6  11     3683.77     3820.18    106.64 o 
 -20   6  11      430.69      482.18     40.91 o 
 -18   6  11     3780.02     3652.69    132.81 o 
 -16   6  11      443.14      442.65     31.33 o 
 -14   6  11     3464.62     3452.07    105.27 o 
 -12   6  11    12134.67    11523.91    129.60 o 
 -10   6  11     4513.12     4762.85    108.76 o 
  -8   6  11     3823.67     3477.80     54.17 o 
  -6   6  11     7152.95     6919.12     91.68 o 
  -4   6  11     1612.06     1248.71     33.41 o 
  -2   6  11     8634.81     8956.43    112.04 o 
   0   6  11     5751.31     5422.97     79.22 o 
   2   6  11     8112.70     8126.25    121.10 o 
   4   6  11      942.61      908.98     51.04 o 
   6   6  11     5284.80     5328.95    127.46 o 
   8   6  11      570.31      625.82     89.60 o 
  10   6  11     5005.30     5113.17    135.93 o 
  12   6  11     2265.41     2148.31     93.68 o 
  14   6  11      546.40      456.83     54.60 o 
  16   6  11      273.21      203.20    121.42 o 
  18   6  11      104.24       76.50     46.58 o 
  20   6  11      213.35      142.82     55.87 o 
 -29   7  11     2580.40     2694.13     99.38 o 
 -27   7  11     1722.69     1631.83     77.07 o 
 -25   7  11     3346.59     3434.26    104.81 o 
 -23   7  11     2464.05     2436.33     84.53 o 
 -21   7  11    11927.67    12038.91    180.80 o 
 -19   7  11     3634.10     3630.30     78.32 o 
 -17   7  11    10149.76    10201.99    133.95 o 
 -15   7  11     8721.53     8694.75    188.21 o 
 -13   7  11     6150.94     6282.90     87.54 o 
 -11   7  11     3307.82     3260.02     83.66 o 
  -9   7  11    18680.94    18569.92    177.05 o 
  -7   7  11     1448.89     1451.60     56.15 o 
  -5   7  11    17790.72    19190.22    214.96 o 
  -3   7  11     1792.34     1678.33     93.54 o 
  -1   7  11    19407.72    19558.15    227.88 o 
   1   7  11      609.10      601.73     41.87 o 
   3   7  11    24518.65    23711.87    318.81 o 
   5   7  11     1130.68     1161.04     60.35 o 
   7   7  11    17379.03    17606.66    293.55 o 
   9   7  11      244.34      290.81     34.93 o 
  11   7  11     9812.75    10016.16    193.78 o 
  13   7  11      398.85      470.59    107.10 o 
  15   7  11     9445.28     9651.03    329.11 o 
  17   7  11      227.84      287.83     63.35 o 
  19   7  11     2741.56     2899.35    145.93 o 
 -28   8  11        0.25       16.41     29.70 o 
 -26   8  11     4597.79     4879.67    140.72 o 
 -24   8  11       27.70       77.01     28.75 o 
 -22   8  11     6317.68     6256.44    130.48 o 
 -20   8  11     2941.69     3044.43     83.53 o 
 -18   8  11     8056.33     7979.69    142.09 o 
 -16   8  11      673.78      705.80     42.19 o 
 -14   8  11    15150.93    15315.95    175.49 o 
 -12   8  11     3368.30     3299.21     75.25 o 
 -10   8  11    17256.11    17460.38    179.40 o 
  -8   8  11     6710.99     6538.32    101.38 o 
  -6   8  11    14340.93    13649.96    201.44 o 
  -4   8  11    10018.85     9205.27    154.80 o 
  -2   8  11    12467.34    12286.36    172.28 o 
   0   8  11     7794.52     7491.64    232.52 o 
   2   8  11    11065.56    11058.86    234.16 o 
   4   8  11     6723.72     6991.38    151.17 o 
   6   8  11     4478.23     4437.22    118.74 o 
   8   8  11     1135.34     1185.51     75.17 o 
  10   8  11     1259.45     1342.55     90.40 o 
  12   8  11     7251.51     7508.57    165.98 o 
  14   8  11     1317.22     1414.69    105.36 o 
  16   8  11     4622.99     4580.88    178.45 o 
  18   8  11     1185.00     1138.01    102.81 o 
  20   8  11     1769.95     1586.13    185.95 o 
 -27   9  11      666.31      588.99     55.07 o 
 -25   9  11     1879.95     2000.34     83.64 o 
 -23   9  11     1455.32     1658.06    138.19 o 
 -21   9  11      651.71      732.68     47.86 o 
 -19   9  11     1273.34     1372.71     54.83 o 
 -17   9  11     6064.75     6196.53    105.46 o 
 -15   9  11      311.39      337.54     26.01 o 
 -13   9  11     7450.07     7586.92    107.35 o 
 -11   9  11      477.52      517.04     26.54 o 
  -9   9  11     7134.26     6960.12    144.68 o 
  -7   9  11        7.47       29.44     16.97 o 
  -5   9  11     6797.95     6630.73    168.22 o 
  -3   9  11      455.14      342.14     39.10 o 
  -1   9  11     8742.84     8178.54    202.32 o 
   1   9  11      839.97      775.28     58.85 o 
   3   9  11     6062.65     6122.60    140.68 o 
   5   9  11      339.05      351.62     43.00 o 
   7   9  11     5661.96     5416.75    138.31 o 
   9   9  11      232.21      257.91     51.19 o 
  11   9  11     1938.08     2154.27     87.92 o 
  13   9  11      420.21      489.74     53.27 o 
  15   9  11     1929.85     2150.91    108.65 o 
  17   9  11      349.53      363.20     70.80 o 
 -26  10  11      274.73      410.19     48.46 o 
 -24  10  11      240.23      163.70     35.70 o 
 -22  10  11      467.71      542.34     44.15 o 
 -20  10  11      153.71      179.37     29.79 o 
 -18  10  11       50.49      105.78     26.65 o 
 -16  10  11       24.00       67.07     19.82 o 
 -14  10  11       79.45       68.25     17.84 o 
 -12  10  11      108.28      119.21     20.96 o 
 -10  10  11      139.56      166.41     26.00 o 
  -8  10  11      326.58      337.31     30.68 o 
  -6  10  11       15.85       33.14     20.68 o 
  -4  10  11        3.47       26.25     21.37 o 
  -2  10  11      282.37      219.55     40.21 o 
   0  10  11        3.05       57.01     24.22 o 
   2  10  11      136.57      186.44     35.19 o 
   4  10  11       86.74       98.21     31.20 o 
   6  10  11      257.26      323.28     43.96 o 
   8  10  11     1695.17     1750.12     98.73 o 
  10  10  11      123.64      193.62     82.27 o 
  12  10  11      312.48      340.43     48.60 o 
  14  10  11        5.75       58.68     37.67 o 
  16  10  11       45.23       37.36     49.25 o 
 -25  11  11      901.88      925.72     83.75 o 
 -23  11  11      761.46      590.75     51.30 o 
 -21  11  11     1132.42     1033.38     56.19 o 
 -19  11  11      299.07      281.14     30.42 o 
 -17  11  11     1583.10     1571.72     67.44 o 
 -15  11  11      258.32      241.81     32.54 o 
 -13  11  11     2314.26     2432.14    141.74 o 
 -11  11  11       38.83       82.85     22.40 o 
  -9  11  11     3976.34     3938.41    113.43 o 
  -7  11  11      255.61      339.83     35.22 o 
  -5  11  11     2340.27     2504.54    106.28 o 
  -3  11  11      457.35      494.45     58.00 o 
  -1  11  11     1272.92     1264.04     61.71 o 
   1  11  11      290.95      324.65     70.44 o 
   3  11  11     1192.31     1220.93     75.31 o 
   5  11  11      658.93      735.19     97.94 o 
   7  11  11     1830.69     1741.06     93.34 o 
   9  11  11      102.57      114.37     42.06 o 
  11  11  11      957.90      873.86     79.67 o 
  13  11  11        1.45       50.31     54.30 o 
  15  11  11     2294.06     2335.73    137.14 o 
 -22  12  11     2435.82     2568.64     90.97 o 
 -20  12  11      238.66      258.41     33.70 o 
 -18  12  11     5743.40     5892.00    108.94 o 
 -16  12  11      334.86      307.34     40.91 o 
 -14  12  11     5990.31     6297.66    137.63 o 
 -12  12  11     1167.40     1300.16     67.74 o 
 -10  12  11     3976.53     4132.37    148.97 o 
  -8  12  11     1639.54     1596.15     81.09 o 
  -6  12  11     3835.41     4017.09    153.35 o 
  -4  12  11     1685.79     1696.44    111.04 o 
  -2  12  11     3815.18     3931.18    104.76 o 
   0  12  11     2275.86     2275.14     88.52 o 
   2  12  11     3125.70     2987.18    114.50 o 
   4  12  11     1835.18     1971.06    111.59 o 
   6  12  11     1194.32     1246.84    130.78 o 
   8  12  11     2576.32     2801.61    335.08 o 
  10  12  11     2530.69     2504.04    233.36 o 
  12  12  11     4011.52     4648.38    229.43 o 
 -21  13  11     2539.94     2635.31    124.98 o 
 -19  13  11      262.93      220.74     41.10 o 
 -17  13  11     4237.74     4363.07    124.19 o 
 -15  13  11      357.48      326.18     38.04 o 
 -13  13  11     3308.85     3134.15    106.96 o 
 -11  13  11     1529.88     1484.76     93.34 o 
  -9  13  11     6120.29     6171.99    284.15 o 
  -7  13  11       28.18       18.54     26.35 o 
  -5  13  11     5217.54     5075.74    120.91 o 
  -3  13  11      272.49      249.95     50.47 o 
  -1  13  11     7022.07     7051.61    209.43 o 
   1  13  11       13.17       -9.04     29.43 o 
   3  13  11     5727.35     5960.73    154.35 o 
   5  13  11      102.84      142.19     45.92 o 
   7  13  11     4714.23     4386.26    168.96 o 
   9  13  11        3.12      -32.74     46.57 o 
  11  13  11     2076.38     2230.44    147.10 o 
 -18  14  11       40.99       85.85     37.38 o 
 -16  14  11       40.30       10.13     29.89 o 
 -14  14  11     1856.64     2116.97    125.99 o 
 -12  14  11      439.31      395.72     46.35 o 
 -10  14  11     2588.85     3025.33    106.46 o 
  -8  14  11      206.60      188.00     38.53 o 
  -6  14  11     2650.60     2613.75     89.32 o 
  -4  14  11      753.01      853.96     62.10 o 
  -2  14  11      995.55      947.87     66.22 o 
   0  14  11     1009.02      972.65    114.23 o 
   2  14  11     1170.77     1298.88    134.61 o 
   4  14  11     1712.66     1770.61    111.00 o 
   6  14  11      241.42      238.46     74.01 o 
   8  14  11     1155.89     1169.05    110.09 o 
 -13  15  11      181.88      211.97    220.87 o 
 -11  15  11       70.80       82.84     62.59 o 
  -9  15  11        2.24       -1.11     35.17 o 
  -7  15  11       47.28       96.54     48.88 o 
  -5  15  11       57.25       99.42     40.42 o 
  -3  15  11        6.33       99.71     44.07 o 
  -1  15  11      113.59       97.21     45.51 o 
   1  15  11      312.70      361.55     75.86 o 
   3  15  11        3.18       -4.86     44.48 o 
 -32   0  12     4627.88     4370.77    284.01 o 
 -30   0  12       20.71      124.23     50.65 o 
 -28   0  12     6638.55     6625.80    178.71 o 
 -26   0  12     5032.34     6181.93    246.89 o 
 -24   0  12    13851.31    13773.90    267.71 o 
 -22   0  12     2191.71     2558.99     92.22 o 
 -20   0  12    16266.05    16181.72    285.44 o 
 -18   0  12     1775.99     1980.14     59.15 o 
 -16   0  12    34820.17    31526.87    381.43 o 
 -14   0  12     8544.52     7918.49    117.44 o 
 -12   0  12    21424.65    20638.02    194.66 o 
 -10   0  12    14907.14    14205.55    141.85 o 
  -8   0  12    42040.89    41413.17    361.06 o 
  -6   0  12    10338.92     9187.17    101.90 o 
  -4   0  12    25801.32    26016.39    240.82 o 
  -2   0  12    16258.71    16243.06    172.80 o 
   0   0  12    28465.40    30115.62    319.39 o 
   2   0  12    32085.96    31941.88    280.78 o 
   4   0  12     5971.02     5817.47     88.89 o 
   6   0  12    25267.64    26048.96    290.96 o 
   8   0  12    12119.79    11986.20    200.25 o 
  10   0  12    25910.38    25629.30    687.09 o 
  12   0  12    10132.56    10070.54    228.10 o 
  14   0  12     3983.76     4170.93    127.32 o 
  16   0  12     2767.44     3050.15    174.85 o 
  18   0  12     5300.82     5705.73    255.34 o 
  20   0  12      178.33       99.45     61.06 o 
  22   0  12     2907.82     2814.24    186.41 o 
 -33   1  12     1547.11     1447.02     85.16 o 
 -31   1  12     1648.84     1847.56    100.72 o 
 -29   1  12     2752.32     2692.49     80.82 o 
 -27   1  12     2626.28     2395.52     72.50 o 
 -25   1  12     4990.85     5197.44     96.95 o 
 -23   1  12     6299.98     6386.11    105.12 o 
 -21   1  12      411.18      395.56     28.31 o 
 -19   1  12    18345.08    17167.19    208.56 o 
 -17   1  12     3911.90     4303.40     65.41 o 
 -15   1  12    24375.01    25383.70    197.23 o 
 -13   1  12     1274.31     1348.39     26.16 o 
 -11   1  12    15541.10    15460.12    114.26 o 
  -9   1  12      648.71      773.39     23.83 o 
  -7   1  12    39890.75    40028.55    238.13 o 
  -5   1  12     2559.91     2252.10     28.59 o 
  -3   1  12    39172.45    38489.37    257.71 o 
  -1   1  12      130.61      271.02     12.43 o 
   1   1  12    10997.05    10668.60     87.91 o 
   3   1  12     1011.87     1046.90     27.11 o 
   5   1  12    14743.54    15091.97    127.13 o 
   7   1  12        2.60       30.66     11.21 o 
   9   1  12    11312.16    11693.13    144.38 o 
  11   1  12      510.94      596.73     32.65 o 
  13   1  12     5076.37     4917.94    121.78 o 
  15   1  12     1216.31     1272.21     63.23 o 
  17   1  12     4399.17     4045.28    145.75 o 
  19   1  12      352.43      355.99     57.01 o 
  21   1  12     3242.51     3002.45    133.41 o 
  23   1  12      871.78     1108.98     92.60 o 
 -32   2  12      136.40      139.44     34.60 o 
 -30   2  12        0.69       57.57     29.62 o 
 -28   2  12     2189.65     2405.35     92.28 o 
 -26   2  12      280.36      276.51     47.98 o 
 -24   2  12      757.34      809.11     62.04 o 
 -22   2  12       71.84       41.60     27.94 o 
 -20   2  12     4396.33     3888.23    134.61 o 
 -18   2  12     1672.24     1267.82     40.12 o 
 -16   2  12     3267.71     2982.34     69.71 o 
 -14   2  12     1442.13     1339.10     26.49 o 
 -12   2  12     1717.37     1710.96     75.35 o 
 -10   2  12     3344.96     3457.95     42.06 o 
  -8   2  12      861.72      776.09     33.98 o 
  -6   2  12      289.88      323.82     14.44 o 
  -4   2  12     6363.41     6628.25     72.87 o 
  -2   2  12     5666.11     5322.48     48.24 o 
   0   2  12     1960.68     1925.10     28.09 o 
   2   2  12     5182.69     5157.40     54.56 o 
   4   2  12     3589.59     3456.72     52.42 o 
   6   2  12      512.84      499.32     20.43 o 
   8   2  12     1013.45      900.28     29.60 o 
  10   2  12     5854.43     5908.75    102.61 o 
  12   2  12      315.80      277.98     35.90 o 
  14   2  12     2177.63     2328.56     82.91 o 
  16   2  12      208.83      260.54     37.51 o 
  18   2  12      524.52      483.53     46.84 o 
  20   2  12        8.49       35.29     50.19 o 
  22   2  12      366.03      345.49     76.79 o 
 -33   3  12       24.09       25.61     36.10 o 
 -31   3  12      379.25      376.84     46.15 o 
 -29   3  12      302.88      233.82     39.57 o 
 -27   3  12      711.29      741.21     60.85 o 
 -25   3  12      310.68      250.10     42.52 o 
 -23   3  12     1387.48     1400.15     70.92 o 
 -21   3  12      179.93      190.68     24.72 o 
 -19   3  12     5234.77     4772.51     94.67 o 
 -17   3  12     3061.01     2509.42     75.38 o 
 -15   3  12      268.08      325.38     29.11 o 
 -13   3  12      302.49      344.94     26.01 o 
 -11   3  12        9.15       66.67     10.57 o 
  -9   3  12        0.89       39.75      8.01 o 
  -7   3  12     4901.86     4741.58     88.49 o 
  -5   3  12      297.99      429.11     27.27 o 
  -3   3  12       52.97      111.89     13.67 o 
  -1   3  12      505.25      437.17     16.45 o 
   1   3  12     6537.89     6657.78     72.63 o 
   3   3  12      704.00      724.02     22.30 o 
   5   3  12      637.13      589.99     25.09 o 
   7   3  12        1.45       27.58     12.70 o 
   9   3  12     5011.71     4802.02    111.49 o 
  11   3  12      651.49      663.00     45.76 o 
  13   3  12     1918.90     1936.89     73.58 o 
  15   3  12       16.89       44.46     25.11 o 
  17   3  12     1476.86     1422.23     71.26 o 
  19   3  12      157.65      173.23     38.10 o 
  21   3  12      236.93      186.85     48.10 o 
 -32   4  12     1663.70     1737.53    115.24 o 
 -30   4  12      219.99      386.13     51.03 o 
 -28   4  12     4912.96     5189.98    147.79 o 
 -26   4  12      239.32      335.70     39.85 o 
 -24   4  12     7952.59     7600.44    127.49 o 
 -22   4  12      526.01      635.18     37.24 o 
 -20   4  12    10675.00    10442.88    142.33 o 
 -18   4  12      230.83      308.96     24.31 o 
 -16   4  12    14827.49    14692.40    153.19 o 
 -14   4  12     5135.86     4717.45     92.20 o 
 -12   4  12     2499.56     2479.41     44.62 o 
 -10   4  12    46798.88    44514.46    328.64 o 
  -8   4  12    21613.45    21672.98    179.00 o 
  -6   4  12    12366.20    12942.06    113.06 o 
  -4   4  12    35160.94    35647.61    296.92 o 
  -2   4  12     4460.04     4444.44     65.01 o 
   0   4  12    12103.88    12266.29    146.72 o 
   2   4  12     8475.38     8300.34     96.68 o 
   4   4  12     9196.97     8777.25    106.13 o 
   6   4  12     5881.01     5780.88     87.29 o 
   8   4  12     3621.07     3391.29     68.07 o 
  10   4  12     3515.10     3782.14     77.65 o 
  12   4  12     3025.27     2975.46    101.74 o 
  14   4  12     4747.58     4943.05    111.39 o 
  16   4  12      488.35      492.92     42.80 o 
  18   4  12     1147.65     1114.99     73.52 o 
  20   4  12      624.65      556.68     88.35 o 
  22   4  12     1259.90     1569.02    154.50 o 
 -31   5  12     2425.17     2464.33    100.05 o 
 -29   5  12     1463.04     1233.43     73.80 o 
 -27   5  12     2881.50     2908.28     77.84 o 
 -25   5  12     1902.67     1984.23     63.98 o 
 -23   5  12     6024.03     6269.55    142.12 o 
 -21   5  12     3239.74     3036.97    129.88 o 
 -19   5  12    13333.41    13609.64    161.74 o 
 -17   5  12      100.94      258.09     20.43 o 
 -15   5  12    16662.37    16914.46    155.95 o 
 -13   5  12    15475.86    15441.79    141.08 o 
 -11   5  12    26917.36    26387.37    212.57 o 
  -9   5  12    18415.38    17807.67    158.44 o 
  -7   5  12    23041.97    21901.19    187.03 o 
  -5   5  12       29.80      127.46     14.22 o 
  -3   5  12    33760.52    33567.34    324.11 o 
  -1   5  12       35.96       79.87     14.64 o 
   1   5  12    30394.39    29761.97    267.20 o 
   3   5  12      201.54      246.68     20.35 o 
   5   5  12    25577.74    25952.94    281.30 o 
   7   5  12      416.58      407.41     40.12 o 
   9   5  12    13934.65    13885.73    190.23 o 
  11   5  12      500.11      482.83     43.55 o 
  13   5  12     7814.69     8161.87    371.08 o 
  15   5  12      265.78      325.68     47.02 o 
  17   5  12     6651.81     6651.35    197.52 o 
  19   5  12     1270.62     1341.40    107.17 o 
  21   5  12     2754.51     2531.15    183.64 o 
 -30   6  12        0.31        8.10     31.87 o 
 -28   6  12     4486.53     4721.75    110.39 o 
 -26   6  12      239.34      319.14     47.64 o 
 -24   6  12     5630.16     5569.05    140.77 o 
 -22   6  12      313.57      333.12     34.75 o 
 -20   6  12     6370.52     6215.61    103.01 o 
 -18   6  12     1967.45     2000.59     54.50 o 
 -16   6  12    16101.72    15514.17    166.40 o 
 -14   6  12    11041.52    10825.18    112.96 o 
 -12   6  12    43030.27    42156.03    374.83 o 
 -10   6  12      426.26      471.44     22.82 o 
  -8   6  12     3238.32     3397.64     52.55 o 
  -6   6  12     5529.95     5440.06     74.48 o 
  -4   6  12     7383.23     7909.35    104.50 o 
  -2   6  12    22867.26    20557.33    237.48 o 
   0   6  12     8096.54     7978.92    109.12 o 
   2   6  12    11185.39    11062.04    221.50 o 
   4   6  12     4462.12     4162.58     88.66 o 
   6   6  12    11806.75    11910.26    200.35 o 
   8   6  12      764.35      655.40     49.37 o 
  10   6  12     4578.20     4586.08    135.73 o 
  12   6  12      542.85      592.49     59.44 o 
  14   6  12     4589.54     4991.50    153.45 o 
  16   6  12      266.48      140.55    167.45 o 
  18   6  12     1686.76     1187.70    137.38 o 
  20   6  12      317.29      316.66     69.56 o 
 -29   7  12      473.08      493.97     52.19 o 
 -27   7  12      524.52      542.54     51.60 o 
 -25   7  12      372.10      326.31     74.18 o 
 -23   7  12      684.39      609.93     49.36 o 
 -21   7  12     1155.36     1214.23     53.50 o 
 -19   7  12      123.66      113.98     22.34 o 
 -17   7  12      375.36      361.72     30.59 o 
 -15   7  12      692.04      760.67     57.37 o 
 -13   7  12     1771.72     1741.62     52.61 o 
 -11   7  12     1721.89     1651.99     79.55 o 
  -9   7  12      552.11      518.91     33.46 o 
  -7   7  12     6211.81     5443.97    104.26 o 
  -5   7  12      919.09      813.72     31.23 o 
  -3   7  12     5769.96     4871.12     90.64 o 
  -1   7  12      794.69      513.30     33.58 o 
   1   7  12      869.61      741.39     45.78 o 
   3   7  12       80.26       83.70     30.62 o 
   5   7  12     1730.54     1597.54     71.72 o 
   7   7  12      754.99      725.06     47.26 o 
   9   7  12     4229.94     4378.26    117.12 o 
  11   7  12      660.09      745.45     56.95 o 
  13   7  12      929.92      915.06     72.91 o 
  15   7  12      444.35      569.85     77.91 o 
  17   7  12      438.90      340.42    104.31 o 
  19   7  12      412.70      534.27     81.87 o 
 -28   8  12       69.13      107.18     36.00 o 
 -26   8  12      169.81      233.34     39.23 o 
 -24   8  12       30.51       24.88     26.36 o 
 -22   8  12      115.18       82.99     27.44 o 
 -20   8  12       48.70      134.72     23.36 o 
 -18   8  12      181.89      283.73     40.37 o 
 -16   8  12       26.42       66.85     17.68 o 
 -14   8  12     1011.11      967.67     45.06 o 
 -12   8  12     4361.38     4400.13    132.93 o 
 -10   8  12       12.34       40.65     14.27 o 
  -8   8  12      740.57      846.61     57.40 o 
  -6   8  12      136.70      124.17     23.69 o 
  -4   8  12     2617.05     2429.17     72.22 o 
  -2   8  12      414.70      330.03     28.46 o 
   0   8  12     3752.46     3561.29     96.03 o 
   2   8  12      218.07      224.46     31.26 o 
   4   8  12      410.84      489.53     68.41 o 
   6   8  12       38.84       29.33     28.19 o 
   8   8  12     1555.66     1711.41     75.44 o 
  10   8  12       31.90        6.42     27.85 o 
  12   8  12     1098.03     1140.84     69.81 o 
  14   8  12        8.83       32.47     38.82 o 
  16   8  12      451.10      377.73    106.39 o 
  18   8  12        1.22       20.84     48.13 o 
 -27   9  12     1576.28     1397.01     81.92 o 
 -25   9  12     1579.47     1545.78    107.29 o 
 -23   9  12     4742.13     4754.90    169.69 o 
 -21   9  12     3557.74     3459.37     93.50 o 
 -19   9  12     4204.19     4295.64     95.83 o 
 -17   9  12      417.44      429.08     65.65 o 
 -15   9  12     4345.53     4225.93     96.18 o 
 -13   9  12      493.71      535.67     32.17 o 
 -11   9  12    10676.96    10882.78    139.48 o 
  -9   9  12      721.87      824.48     52.68 o 
  -7   9  12     6532.96     6085.41    114.10 o 
  -5   9  12        6.94       61.03     22.29 o 
  -3   9  12     8494.04     8543.94    155.50 o 
  -1   9  12       14.87       51.14     22.43 o 
   1   9  12     5975.25     6070.85    130.66 o 
   3   9  12      248.63      339.86     48.34 o 
   5   9  12    10177.63    10461.80    207.14 o 
   7   9  12        1.80       58.17     32.03 o 
   9   9  12     3177.71     3120.35    121.13 o 
  11   9  12      376.37      364.56     47.45 o 
  13   9  12     4697.08     4873.13    163.17 o 
  15   9  12      151.81      168.89     54.90 o 
  17   9  12     1506.61     1565.56    119.09 o 
 -26  10  12        1.46       31.07     29.84 o 
 -24  10  12     2363.09     2423.62    118.04 o 
 -22  10  12      863.54     1134.60     59.04 o 
 -20  10  12     5978.91     5998.60    119.79 o 
 -18  10  12     1936.23     2014.74     61.63 o 
 -16  10  12     7820.29     7908.98    124.35 o 
 -14  10  12     1675.63     1742.70    126.03 o 
 -12  10  12     8330.14     8408.13    130.66 o 
 -10  10  12     2842.77     3201.04     79.39 o 
  -8  10  12     5823.63     5951.95    114.68 o 
  -6  10  12     6795.57     6881.92    164.92 o 
  -4  10  12     7369.19     7150.58    141.84 o 
  -2  10  12     1327.15     1466.72     75.11 o 
   0  10  12     8664.26     8831.37    242.41 o 
   2  10  12     6617.27     6702.64    226.94 o 
   4  10  12     4265.41     3927.81    116.80 o 
   6  10  12     3454.16     3619.22    152.83 o 
   8  10  12     2576.49     2315.89    108.30 o 
  10  10  12     1143.13     1501.23    180.39 o 
  12  10  12      565.62      547.60     57.91 o 
  14  10  12     4083.48     4104.24    458.17 o 
  16  10  12      459.79      405.70     75.67 o 
 -25  11  12      456.35      358.37     46.99 o 
 -23  11  12     4601.53     4902.41    147.14 o 
 -21  11  12      856.42      891.05     53.89 o 
 -19  11  12     2955.50     3198.52     84.66 o 
 -17  11  12      264.50      217.65     31.96 o 
 -15  11  12     2600.99     2484.50     83.72 o 
 -13  11  12      629.36      709.12     48.32 o 
 -11  11  12     5432.02     5359.83    109.31 o 
  -9  11  12     1063.23      962.69     48.88 o 
  -7  11  12     8841.16     8318.74    175.49 o 
  -5  11  12       20.86       44.69     25.51 o 
  -3  11  12     6062.47     5962.30    131.07 o 
  -1  11  12        8.80       57.41     27.01 o 
   1  11  12     5532.77     5459.76    158.83 o 
   3  11  12      438.24      327.95     44.98 o 
   5  11  12     5673.49     5974.56    153.38 o 
   7  11  12     1146.48     1130.36    101.87 o 
   9  11  12     6619.30     6676.68    190.87 o 
  11  11  12       29.99       63.65     59.67 o 
  13  11  12     3356.18     3686.11    138.51 o 
 -22  12  12       26.94       53.16     28.28 o 
 -20  12  12      470.83      490.27     41.51 o 
 -18  12  12      362.04      344.33     44.23 o 
 -16  12  12     2765.63     2957.76    107.98 o 
 -14  12  12       60.98       82.32     47.87 o 
 -12  12  12      331.53      284.10     39.95 o 
 -10  12  12     1572.50     1557.46     61.78 o 
  -8  12  12      665.06      694.00     46.70 o 
  -6  12  12     1205.73     1364.02     61.38 o 
  -4  12  12      352.89      470.36     45.24 o 
  -2  12  12      406.87      385.03     43.20 o 
   0  12  12      475.67      506.02     62.16 o 
   2  12  12      632.89      697.28     59.13 o 
   4  12  12        7.17       37.70     33.16 o 
   6  12  12      897.43      923.45     83.34 o 
   8  12  12       29.64       85.37     52.04 o 
  10  12  12     1344.28     1474.40    164.44 o 
  12  12  12      120.06      158.00     63.24 o 
 -21  13  12        3.99        5.76     30.92 o 
 -19  13  12      140.25      102.46     31.38 o 
 -17  13  12      225.08      379.09     61.76 o 
 -15  13  12     1311.09     1365.11     71.80 o 
 -13  13  12       67.60       28.09     28.35 o 
 -11  13  12      437.42      374.29     43.47 o 
  -9  13  12      181.44      238.73     37.37 o 
  -7  13  12      189.92      254.01     35.89 o 
  -5  13  12        6.69       14.67     27.91 o 
  -3  13  12      417.09      530.56     58.82 o 
  -1  13  12      486.09      476.52    102.82 o 
   1  13  12       37.52       47.47     33.71 o 
   3  13  12        5.87       20.88     37.49 o 
   5  13  12      431.62      250.13     59.36 o 
   7  13  12      137.98      242.87     60.01 o 
   9  13  12      429.52      282.10     99.22 o 
 -16  14  12     3083.10     3366.41    148.53 o 
 -14  14  12      100.35      154.84     39.15 o 
 -12  14  12      689.63      609.06     56.52 o 
 -10  14  12       53.92       75.71     38.30 o 
  -8  14  12      502.94      493.76     52.43 o 
  -6  14  12       96.70       57.08     34.57 o 
  -4  14  12     1775.94     1734.75     90.80 o 
  -2  14  12      674.04      489.33     66.28 o 
   0  14  12     2145.95     1956.58    108.41 o 
   2  14  12      337.64      271.52     79.10 o 
   4  14  12      858.41      829.53    170.45 o 
   6  14  12      373.49      512.98    186.18 o 
 -13  15  12       12.17       65.75     38.41 o 
 -11  15  12     3415.02     3484.24    165.14 o 
  -9  15  12      137.00       66.51     39.52 o 
  -7  15  12    10274.80    11045.87    244.81 o 
  -5  15  12      288.02      419.33     91.09 o 
  -3  15  12     2713.97     2569.33    123.36 o 
  -1  15  12        6.56      -61.20     43.29 o 
   1  15  12     3014.13     3172.86    142.47 o 
 -33   1  13      300.22      312.39     51.85 o 
 -31   1  13      686.14      570.97     51.80 o 
 -29   1  13      823.28      791.46     61.10 o 
 -27   1  13      626.51      577.23     52.63 o 
 -25   1  13     5265.68     5506.49    107.76 o 
 -23   1  13     1127.70     1067.93     47.41 o 
 -21   1  13     4447.63     4471.83    120.19 o 
 -19   1  13     1181.57     1111.71     75.69 o 
 -17   1  13     8794.04     8377.59     93.19 o 
 -15   1  13     1331.38     1276.08     32.14 o 
 -13   1  13    14439.38    14637.21    223.92 o 
 -11   1  13      202.23      285.91     13.77 o 
  -9   1  13    10612.96    10632.82    133.04 o 
  -7   1  13     1055.41     1038.13     17.83 o 
  -5   1  13    13218.26    12983.47     92.55 o 
  -3   1  13      170.86      197.50     13.76 o 
  -1   1  13    15351.16    14875.23    112.16 o 
   1   1  13      163.95      247.58     15.52 o 
   3   1  13     9749.90    10076.98     87.84 o 
   5   1  13     1237.89     1361.66     31.69 o 
   7   1  13     5670.31     5750.85     82.99 o 
   9   1  13     1652.47     1727.37     56.50 o 
  11   1  13     1592.24     1663.94     60.08 o 
  13   1  13    11107.98    11352.51    218.65 o 
  15   1  13     7468.18     7709.05    178.05 o 
  17   1  13        8.26       74.01     36.96 o 
  19   1  13     1766.49     1803.28    101.18 o 
  21   1  13        1.79       -5.57     44.87 o 
 -32   2  13        1.38       49.81     31.32 o 
 -30   2  13     4216.95     4193.32    148.37 o 
 -28   2  13     1008.30     1276.43     67.19 o 
 -26   2  13     5892.13     5515.76    126.30 o 
 -24   2  13     1130.22     1408.70     63.72 o 
 -22   2  13     9157.51     8910.78    157.58 o 
 -20   2  13     5141.92     4809.21     81.61 o 
 -18   2  13     8909.21     9193.51    111.06 o 
 -16   2  13     2662.97     2731.08     68.33 o 
 -14   2  13    20757.83    20301.90    165.11 o 
 -12   2  13    13402.06    12834.33    118.99 o 
 -10   2  13    15114.76    15182.23    126.68 o 
  -8   2  13     3815.72     3620.02     43.95 o 
  -6   2  13    23787.35    23726.39    175.52 o 
  -4   2  13    14187.28    13937.33    113.27 o 
  -2   2  13    19823.98    19731.78    150.98 o 
   0   2  13    18751.55    18583.28    140.00 o 
   2   2  13     9991.26     9598.47     88.22 o 
   4   2  13    30145.89    29980.00    228.61 o 
   6   2  13     9577.85     9724.57    105.80 o 
   8   2  13     5463.32     5556.37     81.76 o 
  10   2  13     9680.69     9454.33    147.39 o 
  12   2  13     6348.04     6315.81    143.99 o 
  14   2  13     1888.29     1860.44    130.62 o 
  16   2  13     5621.14     5733.60    141.13 o 
  18   2  13      991.05     1089.80     82.58 o 
  20   2  13     1781.57     1913.63    169.07 o 
 -33   3  13     3578.90     4169.99    159.00 o 
 -31   3  13     2374.58     1987.87     95.54 o 
 -29   3  13     2971.76     3293.65    100.83 o 
 -27   3  13     3592.07     3294.22     98.45 o 
 -25   3  13     8338.67     8658.30    219.85 o 
 -23   3  13     2307.87     2167.28     60.29 o 
 -21   3  13    12359.11    12033.51    167.01 o 
 -19   3  13     4984.63     4376.09     83.81 o 
 -17   3  13    21577.54    20837.07    218.81 o 
 -15   3  13     3317.74     3339.63     51.12 o 
 -13   3  13    30373.86    29841.13    236.49 o 
 -11   3  13     7914.01     7568.30     87.03 o 
  -9   3  13    42813.30    41254.54    326.14 o 
  -7   3  13      246.42      285.72     14.62 o 
  -5   3  13    36186.38    35441.34    248.31 o 
  -3   3  13      803.96      847.64     34.77 o 
  -1   3  13    44978.71    43682.99    331.94 o 
   1   3  13      169.35      172.89     16.01 o 
   3   3  13    17095.44    16710.17    146.95 o 
   5   3  13      664.15      748.39     38.80 o 
   7   3  13    19381.57    18934.77    211.88 o 
   9   3  13     3096.64     3214.19     76.72 o 
  11   3  13     8503.75     8663.05    148.04 o 
  13   3  13      285.94      306.00     35.16 o 
  15   3  13     2159.31     2258.51     84.45 o 
  17   3  13     1592.77     1721.19    130.51 o 
  19   3  13     3149.97     3136.17    102.90 o 
  21   3  13     1572.53     1658.75    155.42 o 
 -32   4  13      469.09      551.34     61.42 o 
 -30   4  13     1991.05     2187.38     87.49 o 
 -28   4  13       13.04       16.02     28.56 o 
 -26   4  13     4486.17     4530.24    145.63 o 
 -24   4  13      101.70      171.85     25.92 o 
 -22   4  13     3914.05     3815.55    135.01 o 
 -20   4  13      527.39      537.50     32.03 o 
 -18   4  13     8045.14     8024.67    164.60 o 
 -16   4  13      730.56      822.19     29.13 o 
 -14   4  13     9795.90     9573.86    166.19 o 
 -12   4  13     4571.24     4425.54     54.14 o 
 -10   4  13      107.76      303.15     26.19 o 
  -8   4  13     5297.66     5249.78     63.48 o 
  -6   4  13     7847.68     7786.01     90.85 o 
  -4   4  13     1353.72     1316.65     29.32 o 
  -2   4  13     7055.00     6701.26     93.56 o 
   0   4  13     8166.79     8470.40    103.11 o 
   2   4  13      409.77      456.79     24.39 o 
   4   4  13     2793.00     2631.37     57.95 o 
   6   4  13     1012.65      919.54     40.59 o 
   8   4  13     3723.81     3733.09     88.95 o 
  10   4  13     2448.79     2358.78     80.22 o 
  12   4  13     6013.76     6002.46    137.81 o 
  14   4  13      673.09      626.30    149.04 o 
  16   4  13     1396.91     1452.51     81.22 o 
  18   4  13      247.63      256.05     54.35 o 
  20   4  13     1452.66     1363.09     93.30 o 
 -31   5  13       75.12       97.52     40.17 o 
 -29   5  13      523.86      440.99     51.31 o 
 -27   5  13      205.00      213.31     31.38 o 
 -25   5  13      139.06      136.47     25.35 o 
 -23   5  13        1.35       26.91     19.72 o 
 -21   5  13      139.30      155.27     22.19 o 
 -19   5  13       74.79       87.75     17.81 o 
 -17   5  13       68.85       83.71     16.96 o 
 -15   5  13      675.91      704.54     38.21 o 
 -13   5  13     4050.65     3853.48     79.33 o 
 -11   5  13     1626.63     1670.02     34.96 o 
  -9   5  13     5827.99     5190.85     84.37 o 
  -7   5  13       62.05       70.84     11.34 o 
  -5   5  13      306.39      219.95     17.67 o 
  -3   5  13      706.51      514.14     25.88 o 
  -1   5  13      166.73      128.82     17.25 o 
   1   5  13     1083.27      961.57     33.54 o 
   3   5  13        8.30       48.83     17.13 o 
   5   5  13       16.20       52.16     18.45 o 
   7   5  13       71.20       96.65     25.83 o 
   9   5  13      838.46      732.85     41.97 o 
  11   5  13      465.28      478.35     44.98 o 
  13   5  13       96.30      147.65     32.53 o 
  15   5  13      456.84      420.67     74.09 o 
  17   5  13      160.43      130.55     40.74 o 
  19   5  13      153.80      223.75    108.70 o 
 -30   6  13      303.59      263.86     51.81 o 
 -28   6  13       12.49       -7.39     24.33 o 
 -26   6  13     1687.36     1626.66     64.33 o 
 -24   6  13      135.14      163.09     27.89 o 
 -22   6  13     2653.76     2508.59     84.23 o 
 -20   6  13      127.79      152.27     20.10 o 
 -18   6  13     4747.71     4578.50     72.99 o 
 -16   6  13     4933.59     4988.79     96.97 o 
 -14   6  13     6125.78     5936.41    127.89 o 
 -12   6  13     9240.23     8944.70    164.35 o 
 -10   6  13     6988.85     6991.73    121.95 o 
  -8   6  13     7663.81     7166.48     89.07 o 
  -6   6  13     8341.77     7993.28    181.43 o 
  -4   6  13     2998.88     2930.91     58.03 o 
  -2   6  13     6855.08     6105.73    129.21 o 
   0   6  13     1657.71     1616.61     48.80 o 
   2   6  13     3093.98     3092.36     85.62 o 
   4   6  13     1873.81     1878.81     54.74 o 
   6   6  13     1292.84     1427.66     60.47 o 
   8   6  13     1127.98     1067.86     74.63 o 
  10   6  13     1373.40     1540.90     73.86 o 
  12   6  13     1799.90     1858.86    145.18 o 
  14   6  13      831.99      749.46     81.49 o 
  16   6  13      560.66      601.59    134.84 o 
  18   6  13      103.47      127.57     42.25 o 
 -29   7  13     4126.31     4099.19    121.76 o 
 -27   7  13     1402.83     1392.09    126.19 o 
 -25   7  13     4041.90     4149.84    115.87 o 
 -23   7  13     2491.33     2330.89    130.91 o 
 -21   7  13     6646.95     6546.24    127.15 o 
 -19   7  13     2366.90     2353.30    109.84 o 
 -17   7  13    13395.50    13641.29    179.97 o 
 -15   7  13      905.50      947.99     55.05 o 
 -13   7  13     6012.75     5992.04     98.23 o 
 -11   7  13     1746.96     1779.21     53.02 o 
  -9   7  13    24614.11    24373.76    290.75 o 
  -7   7  13        1.34       33.04     13.27 o 
  -5   7  13    16866.65    17213.34    202.36 o 
  -3   7  13      380.31      424.59     43.95 o 
  -1   7  13     7135.35     7874.04    147.49 o 
   1   7  13      150.99      131.77     26.68 o 
   3   7  13    14435.00    14033.12    223.95 o 
   5   7  13       11.90       27.95     26.73 o 
   7   7  13    13580.68    13856.99    217.70 o 
   9   7  13     2074.91     2271.17    117.65 o 
  11   7  13     7168.58     7329.03    165.97 o 
  13   7  13       55.11      108.46     41.82 o 
  15   7  13     5976.81     6081.94    290.95 o 
  17   7  13      257.64      128.24     74.47 o 
  19   7  13     2511.59     2666.92    451.46 o 
 -28   8  13       22.84       38.64     31.13 o 
 -26   8  13     3189.09     3040.86    101.51 o 
 -24   8  13      452.33      510.03     48.38 o 
 -22   8  13     7878.32     7630.76    149.06 o 
 -20   8  13     1536.30     1629.19     57.89 o 
 -18   8  13     6144.94     6162.27    109.60 o 
 -16   8  13     3250.11     3374.78     75.09 o 
 -14   8  13     9882.37     9613.02    129.35 o 
 -12   8  13     3444.98     3497.05    116.04 o 
 -10   8  13    14438.83    14434.79    181.81 o 
  -8   8  13     4412.09     4339.24    145.16 o 
  -6   8  13    10886.42    10514.64    155.08 o 
  -4   8  13     9187.39     9078.18    184.76 o 
  -2   8  13     5372.24     5273.25    116.43 o 
   0   8  13    11153.73    10210.69    214.02 o 
   2   8  13     7414.40     6851.55    143.82 o 
   4   8  13     7624.09     7532.57    167.38 o 
   6   8  13       41.97       63.01     38.46 o 
   8   8  13     5169.73     5293.32    133.52 o 
  10   8  13     2380.20     2370.67    160.17 o 
  12   8  13     2235.41     2351.57    122.79 o 
  14   8  13     1020.74      840.83     98.21 o 
  16   8  13     1780.07     1919.48    154.96 o 
  18   8  13       41.03       32.91     51.65 o 
 -27   9  13      403.07      374.21     47.25 o 
 -25   9  13     1661.25     1657.08     78.25 o 
 -23   9  13       65.46       25.64     25.77 o 
 -21   9  13     2013.65     1969.75     72.73 o 
 -19   9  13      652.20      677.40     41.06 o 
 -17   9  13     1877.50     2030.60     91.20 o 
 -15   9  13      464.84      493.24     35.64 o 
 -13   9  13     3290.65     3273.19     87.74 o 
 -11   9  13       30.51       50.16     16.78 o 
  -9   9  13     6036.05     5932.93    102.71 o 
  -7   9  13       57.32       83.55     22.31 o 
  -5   9  13     5377.66     5108.77    121.44 o 
  -3   9  13        7.63       33.38     22.72 o 
  -1   9  13     6771.38     6563.52    137.68 o 
   1   9  13      178.09      206.13     47.86 o 
   3   9  13     6893.83     6973.86    161.50 o 
   5   9  13      253.64      304.04     44.35 o 
   7   9  13     9917.02    10463.01    216.45 o 
   9   9  13      517.04      486.62     65.09 o 
  11   9  13     2970.40     3073.94    174.32 o 
  13   9  13      245.43       91.07     60.74 o 
  15   9  13      434.36      429.19     90.89 o 
 -26  10  13       20.47       65.18     33.97 o 
 -24  10  13       68.17       94.55     31.42 o 
 -22  10  13      282.39      389.62     69.17 o 
 -20  10  13       30.57       28.14     23.41 o 
 -18  10  13      375.12      402.25     35.45 o 
 -16  10  13       51.84       63.63     19.70 o 
 -14  10  13        6.06       19.74     18.85 o 
 -12  10  13      290.81      353.80     30.20 o 
 -10  10  13      132.97      134.70     26.55 o 
  -8  10  13        1.96       19.41     21.03 o 
  -6  10  13        1.70       25.50     23.49 o 
  -4  10  13      433.09      428.79     59.07 o 
  -2  10  13       31.72       37.37     26.00 o 
   0  10  13        1.64       38.51     25.76 o 
   2  10  13        0.97       43.63     29.25 o 
   4  10  13        5.08       34.10     30.35 o 
   6  10  13      231.86      199.42     41.19 o 
   8  10  13      259.28      262.63     69.04 o 
  10  10  13     1744.35     1609.55     99.91 o 
  12  10  13      986.90      695.22     79.70 o 
  14  10  13      891.92      976.81    134.61 o 
 -25  11  13      806.58      917.66     63.96 o 
 -23  11  13       68.96       45.64     28.05 o 
 -21  11  13     1513.84     1709.35     75.61 o 
 -19  11  13      637.50      490.24     39.91 o 
 -17  11  13     1546.55     1585.79     66.18 o 
 -15  11  13       18.22       63.97     22.99 o 
 -13  11  13      841.04      791.92     49.95 o 
 -11  11  13        2.17       47.40     24.34 o 
  -9  11  13     2015.18     1854.73     69.89 o 
  -7  11  13      133.08      160.31     28.72 o 
  -5  11  13     2881.47     2856.56     88.49 o 
  -3  11  13      164.63      234.76     42.21 o 
  -1  11  13     1613.97     1731.98     74.53 o 
   1  11  13      159.73       79.96     35.52 o 
   3  11  13     1041.58      950.83     68.02 o 
   5  11  13      103.88       63.23     34.71 o 
   7  11  13     1520.21     1608.64     97.55 o 
   9  11  13       37.00      128.22     55.12 o 
  11  11  13     1626.73     1441.14    116.87 o 
  13  11  13      220.62      203.54     56.63 o 
 -22  12  13     2718.35     2627.07     87.90 o 
 -20  12  13      700.24      732.16     74.02 o 
 -18  12  13     2572.96     2629.13    107.57 o 
 -16  12  13      408.08      391.81     56.76 o 
 -14  12  13     3749.01     3763.00    109.16 o 
 -12  12  13     1656.83     1642.51     80.50 o 
 -10  12  13     2769.93     2858.82    122.57 o 
  -8  12  13      776.36      775.45     50.37 o 
  -6  12  13     4577.54     4898.22    114.09 o 
  -4  12  13     1044.58     1040.64     61.66 o 
  -2  12  13     3039.59     2921.43     95.60 o 
   0  12  13     2379.45     2229.60    111.36 o 
   2  12  13     5390.92     5551.83    150.72 o 
   4  12  13     1750.56     1942.17     92.95 o 
   6  12  13     1484.60     1364.07    105.02 o 
   8  12  13      993.65      947.33     95.65 o 
  10  12  13      265.72      369.26     75.85 o 
 -19  13  13      243.50      197.33     39.31 o 
 -17  13  13     3566.75     3849.34    128.52 o 
 -15  13  13       37.29       15.08     31.34 o 
 -13  13  13     4068.35     4187.57    214.65 o 
 -11  13  13      639.44      512.09     57.08 o 
  -9  13  13     8235.25     8751.92    162.48 o 
  -7  13  13       38.74       57.43     30.47 o 
  -5  13  13     4208.95     4176.46    142.26 o 
  -3  13  13      365.23      372.14     50.29 o 
  -1  13  13     3417.98     3317.26    113.90 o 
   1  13  13      223.34      215.88     45.64 o 
   3  13  13     5611.86     5701.19    295.16 o 
   5  13  13      261.59      290.58    152.88 o 
   7  13  13     4225.15     4510.68    182.14 o 
   9  13  13       28.55       45.77     58.04 o 
 -16  14  13      181.00      143.98     45.38 o 
 -14  14  13     1286.60     1371.33     80.65 o 
 -12  14  13      288.43      209.83     45.18 o 
 -10  14  13      969.96      944.42     70.78 o 
  -8  14  13       76.82       36.42     35.99 o 
  -6  14  13      361.04      492.54     58.85 o 
  -4  14  13     2640.41     2749.77    126.15 o 
  -2  14  13      994.66      952.57     84.67 o 
   0  14  13      814.61      859.32    107.55 o 
   2  14  13      309.14      355.66     67.47 o 
   4  14  13      900.88      683.33    120.04 o 
 -11  15  13       21.17       34.87     38.86 o 
  -9  15  13       17.97       27.21     38.66 o 
  -7  15  13     1034.18     1098.30     80.98 o 
  -5  15  13      241.17      225.50     49.72 o 
  -3  15  13        2.86       76.44     51.06 o 
  -1  15  13       49.02        2.12     48.03 o 
 -32   0  14     4570.40     4134.70    185.60 o 
 -30   0  14      364.01      659.50    186.64 o 
 -28   0  14     8238.42     9040.11    270.36 o 
 -26   0  14      630.05      816.18     65.77 o 
 -24   0  14     9136.68     8982.21    466.45 o 
 -22   0  14     3769.55     4066.70    122.52 o 
 -20   0  14    11604.88    11653.57    229.80 o 
 -18   0  14       40.53      224.46     33.56 o 
 -16   0  14     3226.52     4223.67    108.89 o 
 -14   0  14     5075.85     5099.14     92.27 o 
 -12   0  14    40725.36    38384.61    378.70 o 
 -10   0  14    22047.11    21208.74    226.70 o 
  -8   0  14    27389.32    26857.92    261.75 o 
  -6   0  14    13591.82    13422.73    141.45 o 
  -4   0  14    19561.14    19706.60    194.93 o 
  -2   0  14    28423.98    27980.49    263.67 o 
   0   0  14    20516.13    21429.36    225.72 o 
   2   0  14    22670.25    22784.28    259.96 o 
   4   0  14     9449.37     9754.95    137.70 o 
   6   0  14    18609.77    19355.66    264.74 o 
   8   0  14     3981.61     4089.41    113.26 o 
  10   0  14     8360.58     8658.48    367.26 o 
  12   0  14     9436.39     9352.04    221.21 o 
  14   0  14     5793.15     6237.68    260.42 o 
  16   0  14       45.86       23.13     41.63 o 
  18   0  14     3278.26     3447.49    196.13 o 
  20   0  14      143.36      115.64     62.45 o 
 -33   1  14      203.90      105.97     41.76 o 
 -31   1  14     3801.72     4248.36    115.58 o 
 -29   1  14     1440.34     1302.50     80.09 o 
 -27   1  14     2972.67     2816.25    100.62 o 
 -25   1  14     2110.03     1897.85     70.27 o 
 -23   1  14     4690.94     4641.54    141.59 o 
 -21   1  14     1291.97     1096.19     46.04 o 
 -19   1  14    15713.25    15104.30    192.57 o 
 -17   1  14      730.22      805.54     27.73 o 
 -15   1  14    23451.49    21647.90    180.51 o 
 -13   1  14      754.56     1017.58     27.01 o 
 -11   1  14    36371.36    35429.59    262.51 o 
  -9   1  14      376.59      394.23     17.04 o 
  -7   1  14    18192.85    18007.34    129.03 o 
  -5   1  14      224.22      301.47     13.71 o 
  -3   1  14    22899.27    22907.29    164.02 o 
  -1   1  14      186.57      274.61     17.99 o 
   1   1  14    17819.65    17867.50    148.21 o 
   3   1  14     3394.51     3524.02     53.51 o 
   5   1  14     7983.89     8199.88     97.16 o 
   7   1  14      724.41      693.10     31.88 o 
   9   1  14     5400.85     5723.42     97.65 o 
  11   1  14     3319.95     3543.73     93.58 o 
  13   1  14     2021.52     2229.40     84.79 o 
  15   1  14     1167.34     1315.66     65.78 o 
  17   1  14     2084.64     2121.67    254.87 o 
  19   1  14      806.04      883.97     79.58 o 
  21   1  14     1254.26     1324.98     96.14 o 
 -32   2  14       41.43       46.05     32.10 o 
 -30   2  14       15.46       19.01     30.97 o 
 -28   2  14      307.30      291.76     43.28 o 
 -26   2  14      603.29      718.82     63.89 o 
 -24   2  14     5792.35     6061.64    314.93 o 
 -22   2  14      826.44      942.32     56.76 o 
 -20   2  14      468.40      534.44     33.57 o 
 -18   2  14      569.50      557.07     31.19 o 
 -16   2  14     7324.39     6456.88    183.54 o 
 -14   2  14      214.90      321.79     17.91 o 
 -12   2  14     1027.95     1076.08     49.74 o 
 -10   2  14        4.95       24.14      8.63 o 
  -8   2  14     1211.23     1142.55     31.23 o 
  -6   2  14     1019.51      928.26     30.82 o 
  -4   2  14      257.70      209.33     15.76 o 
  -2   2  14     1941.91     1802.40     31.11 o 
   0   2  14     2315.18     2280.40     50.48 o 
   2   2  14     1926.88     1821.36     36.12 o 
   4   2  14      893.06      946.05     28.03 o 
   6   2  14      970.75      882.18     33.20 o 
   8   2  14     2557.01     2561.70     91.17 o 
  10   2  14     2601.85     2498.49     90.18 o 
  12   2  14      873.76      837.82     81.22 o 
  14   2  14     3001.33     2928.70     95.59 o 
  16   2  14       25.17       47.28     28.66 o 
  18   2  14      184.67      159.59     48.03 o 
  20   2  14      157.10      202.73     53.42 o 
 -33   3  14       95.22       38.75     38.29 o 
 -31   3  14     1756.81     1876.84    110.56 o 
 -29   3  14       37.32       71.45     30.49 o 
 -27   3  14      957.54      943.36     68.80 o 
 -25   3  14      606.49      616.00     48.09 o 
 -23   3  14      512.59      541.27     34.72 o 
 -21   3  14      652.06      628.74     57.70 o 
 -19   3  14       64.29       98.42     26.40 o 
 -17   3  14       48.78       95.46     17.33 o 
 -15   3  14     4409.81     4443.26     80.96 o 
 -13   3  14       72.75       63.30     12.50 o 
 -11   3  14     1234.22     1371.74     33.45 o 
  -9   3  14     6917.79     6822.46     78.01 o 
  -7   3  14      309.39      279.27     18.31 o 
  -5   3  14      635.27      631.67     24.68 o 
  -3   3  14     2356.80     2465.64     91.91 o 
  -1   3  14      233.31      179.02     18.73 o 
   1   3  14     1872.08     1851.26     43.09 o 
   3   3  14      121.50      136.87     12.92 o 
   5   3  14     2648.69     2763.73     54.14 o 
   7   3  14       37.15       76.71     18.75 o 
   9   3  14     2467.14     2282.79    102.77 o 
  11   3  14      189.85      245.50     29.12 o 
  13   3  14      950.46      959.21     57.54 o 
  15   3  14        2.24       -6.50     25.20 o 
  17   3  14      200.92      174.06     36.54 o 
  19   3  14       40.79       36.54     54.12 o 
 -32   4  14       49.68       55.27     35.45 o 
 -30   4  14       92.24       79.76     32.05 o 
 -28   4  14     3571.27     3726.73    106.89 o 
 -26   4  14     1631.25     1762.95     92.66 o 
 -24   4  14     3899.31     3872.48     86.80 o 
 -22   4  14     1544.86     1702.68     99.88 o 
 -20   4  14    11466.40    11082.68    191.29 o 
 -18   4  14     4403.35     4221.04     75.35 o 
 -16   4  14    11893.50    11387.38    139.74 o 
 -14   4  14     3400.76     3321.42     50.22 o 
 -12   4  14    20693.30    20060.16    250.25 o 
 -10   4  14     8901.21     8292.60     90.56 o 
  -8   4  14     3526.85     3671.44     67.85 o 
  -6   4  14    10428.27     9733.96    103.33 o 
  -4   4  14    14166.92    14042.59    137.08 o 
  -2   4  14    14677.79    13463.19    177.44 o 
   0   4  14     8308.06     8196.29    109.81 o 
   2   4  14     7024.13     6841.53    100.83 o 
   4   4  14     6494.45     6379.73    104.76 o 
   6   4  14     8095.89     7662.30    137.60 o 
   8   4  14     2910.93     2943.36    113.66 o 
  10   4  14     4336.49     4588.74    129.70 o 
  12   4  14     1358.48     1373.19     86.26 o 
  14   4  14     4141.20     4182.18    129.82 o 
  16   4  14      154.86      176.88     50.19 o 
  18   4  14     1479.96     1353.14     93.38 o 
  20   4  14       39.11      -31.92     53.19 o 
 -31   5  14     7802.02     8800.15    199.11 o 
 -29   5  14      609.92      386.42     46.40 o 
 -27   5  14     3398.71     3402.68    152.01 o 
 -25   5  14     2534.91     2345.59     88.68 o 
 -23   5  14    11136.20    10874.99    164.00 o 
 -21   5  14      829.21      748.42     38.63 o 
 -19   5  14    12817.57    12273.67    152.96 o 
 -17   5  14     1382.86     1491.88     56.49 o 
 -15   5  14    18193.46    17812.33    177.20 o 
 -13   5  14      585.17      632.45     39.37 o 
 -11   5  14    11116.06    11177.59    115.58 o 
  -9   5  14     1001.08     1144.04     39.53 o 
  -7   5  14    39141.34    38089.01    308.82 o 
  -5   5  14       64.47       84.25     15.75 o 
  -3   5  14    11484.45    11387.72    143.71 o 
  -1   5  14       11.68       58.87     17.47 o 
   1   5  14    18399.96    18476.11    214.80 o 
   3   5  14     1005.66      978.20     47.65 o 
   5   5  14    10879.88    10738.56    166.74 o 
   7   5  14      808.17      743.55     42.52 o 
   9   5  14    10289.78    10432.26    293.43 o 
  11   5  14      521.07      546.61     64.99 o 
  13   5  14     4711.39     5005.47    180.58 o 
  15   5  14      245.96      182.36     43.91 o 
  17   5  14     5497.17     5991.56    195.65 o 
  19   5  14      945.78     1048.94     88.34 o 
 -30   6  14      450.09      504.06     55.63 o 
 -28   6  14     4975.94     5166.33    116.91 o 
 -26   6  14      342.15      460.85     49.89 o 
 -24   6  14     4876.11     5167.13    135.13 o 
 -22   6  14      621.97      673.74     39.03 o 
 -20   6  14     7199.52     7084.52    104.18 o 
 -18   6  14     2428.12     2301.16     56.13 o 
 -16   6  14     8611.77     8333.78    171.35 o 
 -14   6  14      261.39      289.02     19.59 o 
 -12   6  14     9924.63     9665.17    149.21 o 
 -10   6  14    15835.15    15453.79    166.12 o 
  -8   6  14    13240.51    13145.40    147.19 o 
  -6   6  14     6936.33     6678.07     98.75 o 
  -4   6  14    10653.46    10653.33    144.58 o 
  -2   6  14     8313.58     7367.86    124.00 o 
   0   6  14     2765.17     2910.68     73.40 o 
   2   6  14     9129.33     8474.75    140.01 o 
   4   6  14     3285.54     3253.47     74.20 o 
   6   6  14     6588.54     6639.88    119.72 o 
   8   6  14      878.11      821.27     52.37 o 
  10   6  14     4805.36     4985.32    126.40 o 
  12   6  14      406.95      355.41     45.13 o 
  14   6  14     5729.16     5991.51    224.79 o 
  16   6  14       23.35       29.46     37.35 o 
  18   6  14     2678.02     2516.66    111.86 o 
 -29   7  14      285.63      184.28     63.64 o 
 -27   7  14      234.45      248.77     41.52 o 
 -25   7  14       23.22       57.16     27.91 o 
 -23   7  14     2104.50     2357.44     74.98 o 
 -21   7  14      101.33      134.50     28.79 o 
 -19   7  14     1231.84     1235.96     50.26 o 
 -17   7  14     1089.21     1197.58     48.83 o 
 -15   7  14     5249.04     4954.34    128.59 o 
 -13   7  14       98.64       85.48     19.38 o 
 -11   7  14      156.31      173.81     26.02 o 
  -9   7  14     2282.31     2318.67     59.55 o 
  -7   7  14     2570.64     2398.53     77.67 o 
  -5   7  14      105.46      145.13     20.81 o 
  -3   7  14     2560.09     2681.55    139.09 o 
  -1   7  14       92.61      109.10     22.39 o 
   1   7  14     3238.90     3083.80     90.65 o 
   3   7  14      861.32      822.93     54.29 o 
   5   7  14      605.19      571.71     46.95 o 
   7   7  14       29.93       66.57     26.53 o 
   9   7  14      780.41      797.98     59.75 o 
  11   7  14      742.51      684.49     67.64 o 
  13   7  14      188.50      220.65     50.44 o 
  15   7  14      492.39      439.12     76.55 o 
  17   7  14      159.82      120.56     57.75 o 
 -28   8  14        2.05       12.53     29.75 o 
 -26   8  14      155.28      214.03     39.67 o 
 -24   8  14       26.37        8.45     23.30 o 
 -22   8  14     2432.81     2793.51    110.91 o 
 -20   8  14      347.24      312.93     39.94 o 
 -18   8  14        3.06       19.88     18.21 o 
 -16   8  14     1316.31     1253.22     45.98 o 
 -14   8  14      673.99      571.33     33.03 o 
 -12   8  14     1220.89     1149.94     86.80 o 
 -10   8  14     2562.23     2519.11     63.88 o 
  -8   8  14     1479.26     1540.30     70.22 o 
  -6   8  14     1056.17     1104.76     47.97 o 
  -4   8  14     1448.44     1447.86     79.15 o 
  -2   8  14      227.99      151.40     30.26 o 
   0   8  14      985.92      978.98    110.48 o 
   2   8  14      128.68      115.46     30.46 o 
   4   8  14      766.30      877.90     62.23 o 
   6   8  14        3.70       29.66     29.79 o 
   8   8  14      837.07      758.18     58.92 o 
  10   8  14       26.71       40.12     32.30 o 
  12   8  14      209.32      185.11     48.48 o 
  14   8  14       23.23      -24.58     45.62 o 
  16   8  14      232.71      270.57     65.77 o 
 -27   9  14     2621.32     2632.90    150.83 o 
 -25   9  14      399.81      350.24     59.62 o 
 -23   9  14     3113.15     3096.68    119.65 o 
 -21   9  14     2196.42     2235.55    114.02 o 
 -19   9  14     6629.03     6655.12    119.95 o 
 -17   9  14     1170.01     1217.80     58.24 o 
 -15   9  14     7476.72     7453.91    114.92 o 
 -13   9  14      859.52      803.77     38.51 o 
 -11   9  14      992.07      974.98     50.29 o 
  -9   9  14        1.36       11.94     18.05 o 
  -7   9  14     7544.07     7508.72    139.05 o 
  -5   9  14       15.40       12.63     21.52 o 
  -3   9  14     7830.93     7737.96    153.93 o 
  -1   9  14        1.38        2.30     23.85 o 
   1   9  14     4984.94     5240.17    153.69 o 
   3   9  14       54.67       44.10     38.19 o 
   5   9  14     5494.32     5478.36    167.91 o 
   7   9  14       61.92       93.38     40.18 o 
   9   9  14     6205.68     6264.40    183.14 o 
  11   9  14      582.06      596.07     59.70 o 
  13   9  14     2123.09     2233.03    173.69 o 
  15   9  14       69.68       91.78     51.94 o 
 -26  10  14      304.05      320.32     68.10 o 
 -24  10  14     2979.48     2963.69     94.50 o 
 -22  10  14      235.17      261.85     36.91 o 
 -20  10  14     1757.79     1648.76     65.21 o 
 -18  10  14     4089.29     4294.05    169.15 o 
 -16  10  14     7842.22     8086.03    124.01 o 
 -14  10  14     1175.04     1171.94     53.80 o 
 -12  10  14     9790.13    10141.37    151.47 o 
 -10  10  14     2302.06     2211.76     72.44 o 
  -8  10  14     7652.05     7936.56    222.67 o 
  -6  10  14     5555.35     5498.75    131.30 o 
  -4  10  14     4371.81     4601.68    115.51 o 
  -2  10  14     4702.01     4574.79    184.28 o 
   0  10  14     2301.24     2342.33     86.16 o 
   2  10  14     4648.61     4780.07    134.90 o 
   4  10  14     2909.71     2932.40    107.73 o 
   6  10  14     5026.60     5268.26    149.54 o 
   8  10  14      217.16      153.17     47.57 o 
  10  10  14     2022.86     2421.73    181.79 o 
  12  10  14      331.45      238.10     55.38 o 
  14  10  14     3821.57     4515.11    189.36 o 
 -23  11  14     1401.94     1451.13     72.03 o 
 -21  11  14     1130.80     1223.85     62.77 o 
 -19  11  14     1722.30     1725.88     76.31 o 
 -17  11  14       50.20       92.19     26.70 o 
 -15  11  14     2452.73     2398.56    103.84 o 
 -13  11  14      147.84      190.90     29.68 o 
 -11  11  14     6644.79     6589.89    181.31 o 
  -9  11  14      279.52      309.89     51.99 o 
  -7  11  14     6032.64     6019.45    126.42 o 
  -5  11  14      131.41      169.99     33.13 o 
  -3  11  14     7619.17     7299.42    228.35 o 
  -1  11  14      458.44      398.79    113.84 o 
   1  11  14     6527.01     6279.37    160.34 o 
   3  11  14      331.10      296.13     48.78 o 
   5  11  14     3967.17     3996.19    130.09 o 
   7  11  14      891.01      944.28     99.22 o 
   9  11  14     3005.98     2762.51    146.86 o 
  11  11  14      231.91      197.82     68.68 o 
 -22  12  14      130.18      119.98     36.15 o 
 -20  12  14     1298.20     1436.53     93.26 o 
 -18  12  14       26.72      -13.77     25.36 o 
 -16  12  14      357.22      403.45     41.31 o 
 -14  12  14     1018.95     1081.94    141.94 o 
 -12  12  14      959.66     1076.91     87.17 o 
 -10  12  14      682.78      683.60     49.59 o 
  -8  12  14     1254.02     1354.79     64.66 o 
  -6  12  14      252.30      153.28     42.37 o 
  -4  12  14      560.21      546.09     51.44 o 
  -2  12  14      671.11      627.76     55.01 o 
   0  12  14       44.93       15.30     31.96 o 
   2  12  14      253.36      268.49     48.42 o 
   4  12  14       85.00       58.43     41.37 o 
   6  12  14      764.17      773.03     91.29 o 
   8  12  14        2.77       36.96     53.80 o 
  10  12  14      892.75     1070.25    151.03 o 
 -19  13  14       53.27       48.04     40.65 o 
 -17  13  14       71.96       92.53     32.60 o 
 -15  13  14        2.06       69.14     36.56 o 
 -13  13  14       30.74       40.27     35.26 o 
 -11  13  14      648.31      639.55     67.86 o 
  -9  13  14      136.28      223.40     38.04 o 
  -7  13  14     2335.15     2387.28    120.08 o 
  -5  13  14     1266.99     1547.10     75.02 o 
  -3  13  14      525.19      521.73     58.22 o 
  -1  13  14       35.01       -1.93     38.49 o 
   1  13  14      111.65      187.11     56.91 o 
   3  13  14      132.49      278.46     65.03 o 
   5  13  14       80.41      106.58    116.33 o 
   7  13  14       45.98       20.69     68.46 o 
 -16  14  14      857.95      889.78     70.15 o 
 -14  14  14      656.74      751.01    111.71 o 
 -12  14  14     1989.16     1939.73    266.62 o 
 -10  14  14      459.52      476.19     59.82 o 
  -8  14  14      123.64       79.42     40.60 o 
  -6  14  14       12.05       34.25     38.86 o 
  -4  14  14      430.75      342.66     56.80 o 
  -2  14  14      836.28      787.02    119.11 o 
   0  14  14      917.00      772.12     86.76 o 
   2  14  14      914.79      742.15    131.37 o 
  -9  15  14      230.82      153.46     66.92 o 
  -7  15  14     2848.17     3042.10    125.77 o 
  -5  15  14      115.95      130.88     47.16 o 
 -33   1  15      532.91      574.16     62.87 o 
 -31   1  15      226.42      140.34     52.47 o 
 -29   1  15      803.51      885.76     58.34 o 
 -27   1  15     1069.53     1038.49     58.11 o 
 -25   1  15     2630.88     2640.11     80.63 o 
 -23   1  15     1352.20     1437.24     89.98 o 
 -21   1  15     4947.52     4982.85     96.59 o 
 -19   1  15     1020.70      941.87     71.33 o 
 -17   1  15    15805.83    14742.65    145.76 o 
 -15   1  15     2772.65     2589.00    108.42 o 
 -13   1  15     7095.37     7442.43    153.80 o 
 -11   1  15      550.77      657.71     31.45 o 
  -9   1  15     1964.23     2168.59     39.74 o 
  -7   1  15     2299.18     2216.04     45.52 o 
  -5   1  15    16182.70    15904.42    150.81 o 
  -3   1  15        0.88       34.23      9.48 o 
  -1   1  15    11650.22    11444.55    108.45 o 
   1   1  15      449.99      581.64     22.06 o 
   3   1  15     3904.78     4127.82     61.79 o 
   5   1  15        4.09       47.98     13.67 o 
   7   1  15     4419.84     4682.81     82.52 o 
   9   1  15      136.21      166.72     22.34 o 
  11   1  15     3545.83     3598.39     95.58 o 
  13   1  15      599.91      659.55     49.95 o 
  15   1  15       84.93      145.91     58.75 o 
  17   1  15     1536.89     1604.05    286.79 o 
  19   1  15     1275.92     1276.54    171.84 o 
 -32   2  15      594.03      821.10     60.51 o 
 -30   2  15     4093.72     3752.08    193.02 o 
 -28   2  15      629.38      868.77     65.90 o 
 -26   2  15     7579.88     7301.52    166.21 o 
 -24   2  15     2529.29     2661.74     91.74 o 
 -22   2  15     9448.45     8779.26    175.66 o 
 -20   2  15     2862.50     2789.21     70.01 o 
 -18   2  15    11944.78    11806.31    144.70 o 
 -16   2  15     3866.76     3865.87     62.14 o 
 -14   2  15     9299.26     8809.49     93.62 o 
 -12   2  15    12939.86    12222.48    117.24 o 
 -10   2  15    10665.58    10526.29     96.70 o 
  -8   2  15    56138.15    53299.52    407.16 o 
  -6   2  15    15219.54    15301.76    130.03 o 
  -4   2  15     7937.48     7538.71     82.20 o 
  -2   2  15    11940.97    12397.39    132.64 o 
   0   2  15    11561.22    11324.62    106.66 o 
   2   2  15     4311.49     4636.96     64.04 o 
   4   2  15    17622.46    17599.97    181.74 o 
   6   2  15      919.85      958.33     36.32 o 
   8   2  15    10990.35    11133.98    174.75 o 
  10   2  15     1486.68     1454.26     60.87 o 
  12   2  15     4786.40     4976.05    128.82 o 
  14   2  15     4368.78     4299.23    174.30 o 
  16   2  15     1701.28     1920.12     79.13 o 
  18   2  15       25.06       42.02     40.79 o 
 -31   3  15      722.33      522.77     59.33 o 
 -29   3  15     3761.30     3928.78    123.98 o 
 -27   3  15      535.90      515.58     51.36 o 
 -25   3  15     3963.36     3705.63    110.91 o 
 -23   3  15     2109.21     2292.35     93.14 o 
 -21   3  15    12020.87    11796.88    179.82 o 
 -19   3  15       10.52       94.90     18.54 o 
 -17   3  15    13418.01    13130.71    174.85 o 
 -15   3  15      129.06      243.31     23.46 o 
 -13   3  15    24880.27    24352.94    205.78 o 
 -11   3  15     4064.90     4112.21     61.38 o 
  -9   3  15    35346.88    33874.17    286.03 o 
  -7   3  15     6419.84     6297.59     88.82 o 
  -5   3  15    22326.76    21574.89    169.81 o 
  -3   3  15      510.37      591.24     25.89 o 
  -1   3  15    16427.58    16459.60    157.91 o 
   1   3  15     1006.81     1072.39     31.86 o 
   3   3  15    17022.85    16637.57    181.04 o 
   5   3  15     1056.76     1148.69     38.32 o 
   7   3  15     5521.73     5783.96    105.50 o 
   9   3  15     2078.34     2069.91    109.94 o 
  11   3  15     8550.05     8771.72    164.38 o 
  13   3  15     2654.68     2657.37     90.30 o 
  15   3  15     5566.44     5781.32    286.79 o 
  17   3  15      983.88     1111.61     83.05 o 
  19   3  15     1896.85     2127.79    163.75 o 
 -32   4  15      176.03      193.39     51.64 o 
 -30   4  15     2908.37     2977.19    110.58 o 
 -28   4  15      209.63      221.31     37.32 o 
 -26   4  15     4354.13     4539.44    121.62 o 
 -24   4  15     1494.67     1609.28     57.94 o 
 -22   4  15     3841.54     3733.51     89.15 o 
 -20   4  15     2545.63     2563.18     67.48 o 
 -18   4  15     4036.10     3772.51     98.48 o 
 -16   4  15     1350.26     1195.06     43.37 o 
 -14   4  15     5030.46     4754.41     84.55 o 
 -12   4  15     6210.03     5704.77     79.25 o 
 -10   4  15     2678.96     2677.91     78.77 o 
  -8   4  15     2116.95     2091.83     41.62 o 
  -6   4  15      453.55      455.93     36.44 o 
  -4   4  15     4702.22     4431.17     63.10 o 
  -2   4  15     2323.16     2760.70     47.99 o 
   0   4  15    10241.70     8895.86    156.32 o 
   2   4  15     4874.66     4501.52     93.78 o 
   4   4  15     8070.26     8044.21    124.18 o 
   6   4  15     2446.37     2260.23     62.93 o 
   8   4  15     2025.47     1877.94     73.85 o 
  10   4  15      233.51      274.68     38.63 o 
  12   4  15     1964.30     1935.28     89.22 o 
  14   4  15      285.02      246.53     50.40 o 
  16   4  15     3211.03     3288.13    180.86 o 
  18   4  15       48.78       81.63     44.28 o 
 -31   5  15        0.98       54.19     38.39 o 
 -29   5  15      587.84      644.81     56.45 o 
 -27   5  15       91.17       74.82     30.68 o 
 -25   5  15        0.05        3.57     20.24 o 
 -23   5  15      259.48      195.11     35.24 o 
 -21   5  15       94.03      133.29     22.60 o 
 -19   5  15       78.55      123.95     20.87 o 
 -17   5  15      287.17      318.33     29.58 o 
 -15   5  15       10.03       21.84     15.30 o 
 -13   5  15      704.43      668.18     35.52 o 
 -11   5  15       39.87       41.34     12.28 o 
  -9   5  15        6.76       57.88     12.50 o 
  -7   5  15      599.71      550.78     23.31 o 
  -5   5  15      414.63      319.21     31.24 o 
  -3   5  15        8.45       31.47     17.59 o 
  -1   5  15     2100.17     1636.63     50.66 o 
   1   5  15     1777.85     1445.73     49.18 o 
   3   5  15      165.93      147.23     23.85 o 
   5   5  15     1785.30     1630.06     59.89 o 
   7   5  15      170.77      181.25     28.35 o 
   9   5  15      192.47      216.11     36.20 o 
  11   5  15        2.85       13.38     25.53 o 
  13   5  15      166.30      159.73     39.95 o 
  15   5  15      120.71       77.66     43.55 o 
  17   5  15      809.33      919.90     89.51 o 
 -30   6  15       61.81       32.86     35.19 o 
 -28   6  15      270.05      302.87     36.22 o 
 -26   6  15     1373.69     1457.74    138.25 o 
 -24   6  15     1272.96     1441.09     57.54 o 
 -22   6  15     1896.00     1749.81     51.35 o 
 -20   6  15      275.09      253.41     29.38 o 
 -18   6  15     1834.20     1820.83     51.77 o 
 -16   6  15     1520.50     1584.10     49.12 o 
 -14   6  15     5171.27     5168.94     96.19 o 
 -12   6  15     4680.31     4527.32     66.99 o 
 -10   6  15     1308.47     1239.58     69.28 o 
  -8   6  15     1451.24     1347.15     42.96 o 
  -6   6  15     4872.39     4977.94    138.97 o 
  -4   6  15     3682.25     3831.44     84.74 o 
  -2   6  15     8251.94     7720.87    147.73 o 
   0   6  15     1783.41     1555.26     83.52 o 
   2   6  15     4521.60     4319.99     86.34 o 
   4   6  15     1598.96     1764.37     57.55 o 
   6   6  15     1679.32     1664.52     63.88 o 
   8   6  15     3224.54     3082.53     82.26 o 
  10   6  15     1093.77     1095.92     73.84 o 
  12   6  15     1178.96     1056.44     67.20 o 
  14   6  15       31.98       56.12     35.60 o 
  16   6  15      779.80      584.30     63.76 o 
 -29   7  15     4677.58     5252.85    140.58 o 
 -27   7  15      665.91      539.30     51.63 o 
 -25   7  15     4385.40     4237.46    110.57 o 
 -23   7  15      803.67      848.43     74.23 o 
 -21   7  15     8316.14     8243.91    146.00 o 
 -19   7  15      670.55      553.85     48.42 o 
 -17   7  15     9803.97     9687.85    146.37 o 
 -15   7  15        8.87       88.22     21.71 o 
 -13   7  15     7354.89     7364.60    111.12 o 
 -11   7  15      134.01      213.26     26.01 o 
  -9   7  15     4821.44     4891.20    103.59 o 
  -7   7  15      206.67      324.43     42.47 o 
  -5   7  15    12814.17    12188.02    177.75 o 
  -3   7  15     2624.38     2284.06     77.23 o 
  -1   7  15    14081.06    14366.58    218.18 o 
   1   7  15       38.06       78.82     23.36 o 
   3   7  15     8953.77     9324.25    245.05 o 
   5   7  15       10.60       51.65     25.16 o 
   7   7  15    12079.20    12406.12    265.06 o 
   9   7  15       20.07       64.94     32.36 o 
  11   7  15     3528.53     3582.11    157.11 o 
  13   7  15     1155.66     1023.87    154.87 o 
  15   7  15     2185.47     2134.93    192.66 o 
 -28   8  15      340.20      414.63     49.87 o 
 -26   8  15     3050.58     2984.06    123.78 o 
 -24   8  15      473.09      553.94     63.86 o 
 -22   8  15     3042.54     2986.83    120.47 o 
 -20   8  15     1483.20     1527.20     58.21 o 
 -18   8  15     5199.93     5174.35    101.85 o 
 -16   8  15     3891.56     3904.62     85.33 o 
 -14   8  15    11158.65    11275.87    159.05 o 
 -12   8  15     8484.99     8572.47    153.57 o 
 -10   8  15    19236.59    18901.23    252.91 o 
  -8   8  15     3609.84     3515.19     90.01 o 
  -6   8  15     4574.74     4756.65     93.90 o 
  -4   8  15     8179.65     8210.95    139.51 o 
  -2   8  15     2995.33     2765.32     87.21 o 
   0   8  15     7425.31     7095.27    205.84 o 
   2   8  15     2638.02     2698.88     90.77 o 
   4   8  15     7244.35     7207.66    282.42 o 
   6   8  15      138.53      129.32     32.31 o 
   8   8  15     5306.48     5488.63    143.04 o 
  10   8  15       47.20      167.33     65.10 o 
  12   8  15     2746.12     3391.16    187.77 o 
  14   8  15      114.86      141.38     58.34 o 
 -27   9  15      428.91      473.64     52.87 o 
 -25   9  15     1305.69     1371.41     75.82 o 
 -23   9  15      128.84      132.82     32.07 o 
 -21   9  15     2481.22     2403.27     76.94 o 
 -19   9  15      645.08      735.52     44.36 o 
 -17   9  15     2010.98     2008.95     63.25 o 
 -15   9  15       31.35       72.42     21.67 o 
 -13   9  15     2349.65     2261.44     72.14 o 
 -11   9  15      689.42      680.65     40.54 o 
  -9   9  15     6041.46     5789.18    106.60 o 
  -7   9  15       10.14       39.32     19.70 o 
  -5   9  15     6140.28     5631.77    191.97 o 
  -3   9  15       58.03       47.97     26.98 o 
  -1   9  15     3321.16     3091.10     96.21 o 
   1   9  15     1063.60      926.66     60.72 o 
   3   9  15     1577.97     1436.27     80.16 o 
   5   9  15      296.74      211.17     43.46 o 
   7   9  15     2453.36     2503.75    134.95 o 
   9   9  15      285.47      380.82     50.74 o 
  11   9  15     2845.32     2786.51    143.00 o 
  13   9  15      174.84      167.33     57.90 o 
 -26  10  15       56.84      141.53     37.10 o 
 -24  10  15        7.96       25.75     27.25 o 
 -22  10  15      243.01      395.88     42.38 o 
 -20  10  15       14.36       18.22     23.34 o 
 -18  10  15      969.22     1092.86     80.35 o 
 -16  10  15      296.47      237.34     30.15 o 
 -14  10  15     1112.24     1158.08     66.44 o 
 -12  10  15      157.74      164.09     48.23 o 
 -10  10  15      486.95      586.73     43.58 o 
  -8  10  15      540.78      513.58     55.16 o 
  -6  10  15      189.96      188.47     37.51 o 
  -4  10  15      653.01      715.67     58.99 o 
  -2  10  15        8.32       77.39     29.44 o 
   0  10  15      153.83       89.01     31.68 o 
   2  10  15      353.83      416.65     52.13 o 
   4  10  15      222.63      231.38     53.35 o 
   6  10  15      134.60      207.40     50.90 o 
   8  10  15      486.32      465.02     68.14 o 
  10  10  15      435.66      453.10     80.73 o 
  12  10  15       29.12      134.80     60.88 o 
 -23  11  15       42.67       86.41     31.26 o 
 -21  11  15     1315.76     1287.45     64.91 o 
 -19  11  15      628.82      578.12     47.68 o 
 -17  11  15     1913.56     2035.37    111.40 o 
 -15  11  15       51.41       53.67     25.42 o 
 -13  11  15     3935.30     4305.91    101.09 o 
 -11  11  15       51.41       50.91     26.88 o 
  -9  11  15     1871.14     1776.67     71.31 o 
  -7  11  15      538.23      531.47     46.57 o 
  -5  11  15     1552.94     1606.90     75.47 o 
  -3  11  15      300.02      314.47     43.54 o 
  -1  11  15     2740.23     2736.21     97.48 o 
   1  11  15       28.40       50.98     34.85 o 
   3  11  15      817.55      914.83     87.23 o 
   5  11  15        0.11       15.08     36.41 o 
   7  11  15     1697.39     1681.10    139.93 o 
   9  11  15        1.58       17.03     53.87 o 
  11  11  15      454.88      414.87     66.12 o 
 -22  12  15     1826.34     1668.81     97.81 o 
 -20  12  15      506.32      673.59     55.25 o 
 -18  12  15     3188.94     3356.64    121.63 o 
 -16  12  15     1602.36     1452.21     68.05 o 
 -14  12  15     4116.61     4284.86    202.93 o 
 -12  12  15      422.09      280.92     41.27 o 
 -10  12  15     1358.91     1305.60     65.67 o 
  -8  12  15     1442.81     1502.62     70.19 o 
  -6  12  15       97.16      100.46     31.79 o 
  -4  12  15     3055.86     2829.16    119.15 o 
  -2  12  15     3524.93     3605.72    145.39 o 
   0  12  15     1406.28     1446.83     85.00 o 
   2  12  15     1631.42     1612.84    126.61 o 
   4  12  15     1495.28     1468.06    216.94 o 
   6  12  15     1141.34     1000.21    155.19 o 
   8  12  15     1459.39     1245.90    113.45 o 
 -19  13  15      228.53      278.05     47.04 o 
 -17  13  15     2328.36     2411.31     92.74 o 
 -15  13  15       53.53       56.21     63.94 o 
 -13  13  15     1690.16     1755.02     93.74 o 
 -11  13  15       76.77       47.53     32.50 o 
  -9  13  15     5964.74     6120.35    145.45 o 
  -7  13  15       90.05       93.01     35.78 o 
  -5  13  15    11974.06    12799.26    404.80 o 
  -3  13  15       29.93       63.84     47.55 o 
  -1  13  15     2422.55     2187.84    124.38 o 
   1  13  15      305.39      304.56    120.50 o 
   3  13  15     2089.60     2094.78    389.02 o 
   5  13  15      872.21      891.60    136.46 o 
 -14  14  15      655.26      651.66     67.31 o 
 -12  14  15      775.42      791.09     85.28 o 
 -10  14  15      630.98      594.99     66.28 o 
  -8  14  15      776.86      735.03     65.80 o 
  -6  14  15     1193.82      998.31    121.38 o 
  -4  14  15       18.39       28.81     39.24 o 
  -2  14  15       14.16       91.27     50.66 o 
   0  14  15     1179.55     1055.97    101.02 o 
 -32   0  16     4199.41     4280.85    190.09 o 
 -30   0  16      687.75      922.50     98.11 o 
 -28   0  16     2809.73     2682.18    168.37 o 
 -26   0  16     2635.79     3057.24    197.52 o 
 -24   0  16    11980.37    12676.26    261.64 o 
 -22   0  16     2315.61     2130.67    124.27 o 
 -20   0  16     9610.28     9643.42    205.72 o 
 -18   0  16    16142.67    15517.58    282.12 o 
 -16   0  16     7248.32     7728.75    151.75 o 
 -14   0  16     3467.02     4040.56     84.38 o 
 -12   0  16     9160.49     9404.59    123.46 o 
 -10   0  16    13528.48    12799.56    156.28 o 
  -8   0  16     3949.92     4082.62     66.80 o 
  -6   0  16    28154.30    27500.07    290.16 o 
  -4   0  16     4778.04     4888.01     82.19 o 
  -2   0  16    14734.10    14868.31    191.51 o 
   0   0  16     6260.02     6401.89    117.93 o 
   2   0  16    11540.04    11456.16    194.55 o 
   4   0  16     4640.22     4509.80    107.58 o 
   6   0  16    14686.07    15500.64    279.82 o 
   8   0  16     1215.36     1137.35    108.13 o 
  10   0  16     1423.83     1489.86    109.04 o 
  12   0  16     5600.99     5813.30    162.58 o 
  14   0  16     4197.53     4114.97    208.15 o 
  16   0  16     2226.07     2306.81    158.20 o 
  18   0  16     2405.66     2367.87    166.06 o 
 -33   1  16     1042.95     1043.97     77.17 o 
 -31   1  16     2538.08     2685.50    105.79 o 
 -29   1  16      673.86      586.45     68.50 o 
 -27   1  16     2747.23     3094.00     92.64 o 
 -25   1  16      433.70      281.50     44.34 o 
 -23   1  16     9230.65     9474.56    149.88 o 
 -21   1  16      694.20      657.23     40.03 o 
 -19   1  16    12278.33    12070.78    315.43 o 
 -17   1  16     1763.95     1498.22     42.61 o 
 -15   1  16    18994.02    17077.25    159.36 o 
 -13   1  16      113.66      159.02     14.55 o 
 -11   1  16    17386.46    17034.02    154.21 o 
  -9   1  16      754.78      772.48     33.03 o 
  -7   1  16    29633.46    28968.05    205.37 o 
  -5   1  16      629.21      528.76     20.36 o 
  -3   1  16     8919.45     8968.03     90.74 o 
  -1   1  16      130.99      223.48     16.65 o 
   1   1  16    16245.55    16307.68    163.07 o 
   3   1  16     1697.24     1659.25     44.06 o 
   5   1  16     6685.70     6766.88    103.28 o 
   7   1  16     1058.36     1128.40     52.92 o 
   9   1  16     5176.03     5346.39    112.78 o 
  11   1  16     5164.10     5257.24    147.42 o 
  13   1  16     1728.12     1912.52     77.08 o 
  15   1  16     3533.33     3828.44    142.52 o 
  17   1  16     2524.68     2489.04    270.14 o 
 -32   2  16      670.67      626.10     55.22 o 
 -30   2  16        2.38       30.99     33.59 o 
 -28   2  16     1060.48     1058.20     71.14 o 
 -26   2  16        2.08       22.71     28.09 o 
 -24   2  16      653.00      698.75    115.10 o 
 -22   2  16       37.14      112.66     29.20 o 
 -20   2  16     1254.20     1279.75     86.28 o 
 -18   2  16     1049.04     1047.95     56.21 o 
 -16   2  16      101.55       70.89     14.64 o 
 -14   2  16     1580.01     1522.14     38.76 o 
 -12   2  16     1783.94     1754.46     74.60 o 
 -10   2  16     2570.88     2557.78     46.82 o 
  -8   2  16       72.04      146.61     15.47 o 
  -6   2  16      222.46      236.77     19.61 o 
  -4   2  16      865.82      856.91     39.90 o 
  -2   2  16     2606.38     2563.83     50.55 o 
   0   2  16      576.64      617.01     44.82 o 
   2   2  16      537.76      554.46     48.10 o 
   4   2  16      427.73      463.56     27.14 o 
   6   2  16     2396.17     2453.24     67.35 o 
   8   2  16      100.49      133.84     25.93 o 
  10   2  16       85.27       70.29     25.74 o 
  12   2  16      420.82      352.19     41.72 o 
  14   2  16      204.03      175.25     36.10 o 
  16   2  16      321.85      345.51     54.94 o 
  18   2  16      363.48      317.64     56.23 o 
 -31   3  16      247.64      248.68     47.27 o 
 -29   3  16      398.67      341.10     53.55 o 
 -27   3  16      938.83     1063.76     69.27 o 
 -25   3  16      183.59      190.09     41.33 o 
 -23   3  16     2478.50     2658.60     91.71 o 
 -21   3  16      365.86      388.92     33.05 o 
 -19   3  16      850.96      812.33     62.43 o 
 -17   3  16       25.38       46.84     15.99 o 
 -15   3  16     4314.14     4313.16    130.90 o 
 -13   3  16      140.57      112.59     16.12 o 
 -11   3  16      159.87      268.22     19.20 o 
  -9   3  16     1042.00      932.75     39.92 o 
  -7   3  16        8.31       47.17     12.58 o 
  -5   3  16        5.80       14.46     11.10 o 
  -3   3  16     1941.30     2140.71     45.12 o 
  -1   3  16      308.03      261.25     22.18 o 
   1   3  16      533.04      572.68     31.56 o 
   3   3  16      259.08      280.18     23.01 o 
   5   3  16      459.45      495.90     40.49 o 
   7   3  16      296.63      258.63     28.56 o 
   9   3  16      975.55      930.82     47.26 o 
  11   3  16        8.83       25.83     23.28 o 
  13   3  16       18.00       -3.32     31.83 o 
  15   3  16      831.46      803.89     74.40 o 
  17   3  16     1003.31      856.15     76.08 o 
 -32   4  16     2187.89     2034.64     99.38 o 
 -30   4  16      716.71      617.99     60.88 o 
 -28   4  16      611.61      559.15     55.51 o 
 -26   4  16      399.69      435.75     51.81 o 
 -24   4  16     1916.12     1782.13     96.41 o 
 -22   4  16     3531.86     3816.22     86.82 o 
 -20   4  16     4336.26     4078.69     88.12 o 
 -18   4  16     2875.52     2766.22     65.52 o 
 -16   4  16     6689.46     6896.43    164.36 o 
 -14   4  16     7019.19     6771.89    101.32 o 
 -12   4  16     6967.69     6770.90    118.24 o 
 -10   4  16     8303.75     7881.83    104.66 o 
  -8   4  16     8602.24     8730.21    130.58 o 
  -6   4  16     6218.07     5852.61     82.34 o 
  -4   4  16     7867.88     7763.41    133.25 o 
  -2   4  16     5834.97     5693.18     79.26 o 
   0   4  16     7094.98     6819.31    174.09 o 
   2   4  16     8521.77     8225.77    126.12 o 
   4   4  16     1705.98     1763.26     70.27 o 
   6   4  16     6849.81     6707.16    138.35 o 
   8   4  16     2396.75     2423.58     79.09 o 
  10   4  16     3325.97     3352.33    124.87 o 
  12   4  16      284.19      252.54     44.98 o 
  14   4  16     2305.93     2155.03    246.55 o 
  16   4  16       12.49       28.22     38.96 o 
  18   4  16     2708.62     2393.10    118.57 o 
 -31   5  16     6042.50     6576.31    186.93 o 
 -29   5  16      100.28       78.94     42.28 o 
 -27   5  16     9638.36    10227.37    210.22 o 
 -25   5  16      921.57      876.43     60.38 o 
 -23   5  16     6089.53     6249.64    124.89 o 
 -21   5  16     1212.84     1219.14     51.65 o 
 -19   5  16    10477.73    10431.19    136.34 o 
 -17   5  16      312.03      314.57     27.63 o 
 -15   5  16    11762.02    11650.15    147.09 o 
 -13   5  16      543.65      657.21     30.90 o 
 -11   5  16    19848.14    19687.06    203.97 o 
  -9   5  16        4.82       38.14     13.33 o 
  -7   5  16    22475.58    22536.76    223.60 o 
  -5   5  16      718.70      617.62     43.28 o 
  -3   5  16    21016.19    20832.85    298.21 o 
  -1   5  16     2016.02     1812.17     71.23 o 
   1   5  16     8887.30     9428.93    138.71 o 
   3   5  16     1050.34     1094.93     48.94 o 
   5   5  16     9910.30    10059.90    150.28 o 
   7   5  16     2662.55     2701.71     90.86 o 
   9   5  16     5269.44     4960.42    128.56 o 
  11   5  16     2165.85     2130.22    112.30 o 
  13   5  16     4507.25     4424.64    179.71 o 
  15   5  16      398.08      462.33     67.04 o 
  17   5  16     1204.95     1276.00     95.83 o 
 -30   6  16     2722.83     3669.82    153.44 o 
 -28   6  16     4743.15     4810.84    125.03 o 
 -26   6  16      239.33      258.31     29.87 o 
 -24   6  16     3610.34     3506.49     79.24 o 
 -22   6  16      331.02      328.21     31.50 o 
 -20   6  16     3653.02     3446.13    120.37 o 
 -18   6  16     2378.74     2370.66     89.22 o 
 -16   6  16     3557.29     3648.53     75.68 o 
 -14   6  16     2612.64     2601.48     58.11 o 
 -12   6  16     7555.73     7405.09    107.27 o 
 -10   6  16     3014.94     2914.07     64.79 o 
  -8   6  16     5454.08     5454.22     99.52 o 
  -6   6  16     5235.37     5141.21    155.64 o 
  -4   6  16     3640.98     3765.84     87.36 o 
  -2   6  16     7150.46     6892.45    125.78 o 
   0   6  16     2679.94     2554.18     73.38 o 
   2   6  16    10019.12     9598.73    144.12 o 
   4   6  16      917.76      910.38     62.94 o 
   6   6  16     4950.96     5037.82    106.95 o 
   8   6  16        9.20       93.43     29.02 o 
  10   6  16     4549.36     4774.39    129.41 o 
  12   6  16      640.15      561.24     77.00 o 
  14   6  16     2332.12     2552.34    107.49 o 
  16   6  16      273.15      298.75     61.78 o 
 -29   7  16     1221.79     1346.48    106.62 o 
 -27   7  16       11.81       70.37     32.24 o 
 -25   7  16       14.29       11.51     25.06 o 
 -23   7  16     1529.47     1603.75     65.67 o 
 -21   7  16       55.12       96.81     26.52 o 
 -19   7  16     2999.19     3097.57    111.50 o 
 -17   7  16        7.31       39.14     20.85 o 
 -15   7  16     2381.80     2210.92    102.90 o 
 -13   7  16      650.40      623.07     35.37 o 
 -11   7  16     5345.30     5162.59    141.50 o 
  -9   7  16      826.57      780.67     41.00 o 
  -7   7  16     1637.61     1352.99     70.36 o 
  -5   7  16      275.42      233.87     29.35 o 
  -3   7  16     1166.96     1025.17     67.78 o 
  -1   7  16      448.97      419.92     36.61 o 
   1   7  16     1111.21      931.67     50.58 o 
   3   7  16      220.63      238.39     32.76 o 
   5   7  16     1734.08     1647.74     63.01 o 
   7   7  16      332.35      259.54     35.05 o 
   9   7  16      855.02      889.88     68.30 o 
  11   7  16      310.21      257.20     43.18 o 
  13   7  16      104.36      105.59     78.03 o 
  15   7  16      542.85      488.84     79.78 o 
 -28   8  16      496.86      511.68     93.87 o 
 -26   8  16       82.57       60.59     32.17 o 
 -24   8  16       41.71       47.40     26.45 o 
 -22   8  16      262.82      276.79     35.07 o 
 -20   8  16        7.13       17.97     20.57 o 
 -18   8  16      369.43      321.53     35.02 o 
 -16   8  16      569.13      554.57     50.82 o 
 -14   8  16      128.11      152.50     25.17 o 
 -12   8  16     2462.71     2524.53     74.90 o 
 -10   8  16      963.16     1003.08     46.74 o 
  -8   8  16      354.74      397.44     46.04 o 
  -6   8  16       50.63       49.15     19.74 o 
  -4   8  16     1921.69     1990.45     66.92 o 
  -2   8  16     1142.61     1226.07     74.44 o 
   0   8  16      240.21      232.68     37.24 o 
   2   8  16      423.78      450.75     48.38 o 
   4   8  16      791.11      833.24     66.35 o 
   6   8  16      534.92      541.34     49.34 o 
   8   8  16      157.23      199.29     42.14 o 
  10   8  16      389.19      351.98     93.01 o 
  12   8  16      484.69      453.92    107.78 o 
  14   8  16       48.88       78.64     55.22 o 
 -27   9  16     1790.14     1927.65    130.99 o 
 -25   9  16      306.20      294.13     40.52 o 
 -23   9  16     1757.13     1772.53     88.58 o 
 -21   9  16      269.88      253.17     36.99 o 
 -19   9  16     2273.92     2342.00     72.03 o 
 -17   9  16      443.07      423.58     42.37 o 
 -15   9  16     5940.94     6139.53    121.71 o 
 -13   9  16      500.96      497.79     83.50 o 
 -11   9  16     4098.91     4093.61     97.36 o 
  -9   9  16       67.71       85.50     23.56 o 
  -7   9  16     2456.77     2449.54     70.58 o 
  -5   9  16       14.90       43.91     27.59 o 
  -3   9  16     7136.14     7734.59    162.43 o 
  -1   9  16        0.21       45.58     28.99 o 
   1   9  16     4184.47     3959.25    138.48 o 
   3   9  16       49.58       43.54     33.97 o 
   5   9  16     2724.28     2744.81    245.90 o 
   7   9  16       21.85       73.78     42.95 o 
   9   9  16     5268.72     5598.25    225.51 o 
  11   9  16      344.88      313.13     70.24 o 
  13   9  16      950.94     1008.61    138.08 o 
 -24  10  16     2265.73     2025.44    135.78 o 
 -22  10  16     1928.20     2097.69     80.21 o 
 -20  10  16     5856.55     6155.98    127.68 o 
 -18  10  16     1872.78     1927.52     76.97 o 
 -16  10  16     2385.32     2266.26     81.53 o 
 -14  10  16     3054.20     2944.58     90.04 o 
 -12  10  16     4564.91     5011.50    103.62 o 
 -10  10  16     6596.50     6714.39    122.43 o 
  -8  10  16     5830.71     6006.50    129.89 o 
  -6  10  16     1933.66     1891.77     75.16 o 
  -4  10  16     3276.73     3414.64    120.31 o 
  -2  10  16     2967.38     2897.99     98.14 o 
   0  10  16      510.52      591.62     59.76 o 
   2  10  16     3776.41     3902.35    131.88 o 
   4  10  16     1305.27     1386.32     84.43 o 
   6  10  16     3371.19     3327.88    136.67 o 
   8  10  16       61.96       78.99     58.19 o 
  10  10  16     1861.63     1986.86    119.46 o 
 -23  11  16     2549.64     2641.76     91.66 o 
 -21  11  16        4.83       45.79     30.44 o 
 -19  11  16     1863.25     2020.37     89.30 o 
 -17  11  16      380.88      405.95     44.54 o 
 -15  11  16     4587.65     4739.88    117.15 o 
 -13  11  16       15.40       77.94     27.25 o 
 -11  11  16     2207.67     2126.97     79.15 o 
  -9  11  16      465.16      388.39     48.36 o 
  -7  11  16     7118.71     7521.75    152.18 o 
  -5  11  16     1148.63     1135.39     63.49 o 
  -3  11  16     4051.57     4088.84    221.82 o 
  -1  11  16      675.47      621.55     57.12 o 
   1  11  16     3884.01     3751.32    192.95 o 
   3  11  16      899.57      951.40    107.48 o 
   5  11  16     2321.82     2442.23    139.15 o 
   7  11  16      188.79      122.72     60.00 o 
   9  11  16     2998.77     3214.74    166.62 o 
 -20  12  16      439.19      556.80     67.46 o 
 -18  12  16      362.14      399.26     67.91 o 
 -16  12  16     1475.72     1543.61    149.09 o 
 -14  12  16      143.63      168.10     34.08 o 
 -12  12  16      187.47      181.56     38.72 o 
 -10  12  16      144.46      130.15     34.11 o 
  -8  12  16        9.79       16.44     30.20 o 
  -6  12  16        9.66        7.92     28.18 o 
  -4  12  16      478.13      524.38     97.12 o 
  -2  12  16     1485.78     1412.23     78.66 o 
   0  12  16        8.30       52.13     43.76 o 
   2  12  16      514.89      480.94     75.74 o 
   4  12  16        0.07       70.41     55.18 o 
   6  12  16      151.16      142.30     64.00 o 
 -17  13  16      249.99      132.56     40.18 o 
 -15  13  16       10.51       23.37     36.81 o 
 -13  13  16        6.77       51.16     40.33 o 
 -11  13  16       44.90       53.00     42.54 o 
  -9  13  16       51.27       88.26     35.19 o 
  -7  13  16      300.87      212.04     45.80 o 
  -5  13  16      757.16      807.06     93.47 o 
  -3  13  16       79.13       77.26     50.01 o 
  -1  13  16       13.77       85.84     52.75 o 
   1  13  16       44.36       97.77     53.01 o 
   3  13  16       78.94      183.91     65.86 o 
 -12  14  16      901.29      890.68     77.57 o 
 -10  14  16      440.20      315.23     57.83 o 
  -8  14  16      247.12      239.35     50.29 o 
  -6  14  16      760.55      782.98     70.77 o 
  -4  14  16      108.75       54.94     42.35 o 
  -2  14  16      895.46      789.23     89.17 o 
 -31   1  17      453.58      451.14     75.91 o 
 -29   1  17     3024.04     3360.79    151.47 o 
 -27   1  17      277.34      349.34     64.31 o 
 -25   1  17     1919.36     1944.97    105.66 o 
 -23   1  17       84.53       83.46     25.40 o 
 -21   1  17     4299.40     4296.78    107.43 o 
 -19   1  17       48.79       90.25     27.51 o 
 -17   1  17     5442.62     5496.58     92.49 o 
 -15   1  17      936.82      714.34     57.93 o 
 -13   1  17    20475.27    19258.02    177.55 o 
 -11   1  17        0.81       24.09     11.24 o 
  -9   1  17     3856.71     3952.84     53.79 o 
  -7   1  17     9381.89     9186.30     91.72 o 
  -5   1  17      292.47      376.32     19.08 o 
  -3   1  17     2231.30     2131.13     39.86 o 
  -1   1  17     4631.24     4986.19     82.75 o 
   1   1  17      955.08     1004.25     41.80 o 
   3   1  17     6615.51     6642.05    148.09 o 
   5   1  17      493.03      511.98     30.87 o 
   7   1  17     3354.42     3628.18     77.36 o 
   9   1  17      378.15      393.86     31.23 o 
  11   1  17     2695.56     2526.95     87.68 o 
  13   1  17     1354.59     1188.85     71.62 o 
  15   1  17      362.25      365.62     77.02 o 
  17   1  17      518.97      440.36     62.14 o 
 -32   2  17      225.83      379.27     49.58 o 
 -30   2  17     2653.22     2611.79     92.77 o 
 -28   2  17      625.14      825.05     87.82 o 
 -26   2  17     5894.26     6101.39    153.14 o 
 -24   2  17     2859.74     2887.15    124.38 o 
 -22   2  17     7207.54     6758.91    185.47 o 
 -20   2  17     5993.56     5752.76    135.54 o 
 -18   2  17     8399.98     8555.83    134.66 o 
 -16   2  17     3427.19     3615.33     62.57 o 
 -14   2  17     2333.72     2530.05     50.49 o 
 -12   2  17     7785.06     7559.98     90.06 o 
 -10   2  17    14769.24    14320.76    155.71 o 
  -8   2  17    19316.93    18397.59    169.97 o 
  -6   2  17     4438.76     4612.85     69.31 o 
  -4   2  17    21057.59    20049.68    246.47 o 
  -2   2  17     4231.45     4337.11     68.32 o 
   0   2  17    13202.34    12573.68    139.15 o 
   2   2  17     8288.54     8528.76    113.92 o 
   4   2  17     7805.49     7881.57    114.07 o 
   6   2  17     2365.56     2553.29     61.16 o 
   8   2  17     8451.12     8464.90    148.45 o 
  10   2  17      347.57      394.10     38.77 o 
  12   2  17     3241.38     3825.33    228.40 o 
  14   2  17      747.17      834.27     89.36 o 
  16   2  17     3694.09     3929.58    144.56 o 
 -31   3  17       51.23       37.79     35.33 o 
 -29   3  17     9844.64    10237.54    218.76 o 
 -27   3  17        3.62       58.59     31.69 o 
 -25   3  17     4005.13     3721.24    114.66 o 
 -23   3  17     1686.49     1573.55     76.65 o 
 -21   3  17     6322.99     6297.43    173.32 o 
 -19   3  17      142.18      175.51     24.05 o 
 -17   3  17    16821.25    16165.32    198.93 o 
 -15   3  17      238.68      257.57     22.50 o 
 -13   3  17    13625.74    13509.96    162.77 o 
 -11   3  17       41.47       74.17     19.84 o 
  -9   3  17    11674.46    11816.01    130.32 o 
  -7   3  17      812.56      788.82     47.59 o 
  -5   3  17    30255.53    29306.60    264.02 o 
  -3   3  17      440.38      449.75     26.32 o 
  -1   3  17     9473.59     9850.69    128.68 o 
   1   3  17      350.93      508.83     30.33 o 
   3   3  17     6069.37     6320.24    198.60 o 
   5   3  17     5012.58     5090.38    116.47 o 
   7   3  17     4469.46     4389.49    118.62 o 
   9   3  17     1227.49     1203.90    119.31 o 
  11   3  17     2171.54     2217.28     95.56 o 
  13   3  17     1335.13     1308.42    156.12 o 
  15   3  17     1859.77     1642.27    119.80 o 
  17   3  17     1274.79     1176.30    130.44 o 
 -30   4  17     1673.82     1671.32     89.41 o 
 -28   4  17      501.01      531.04     56.52 o 
 -26   4  17     2375.43     2554.86    170.25 o 
 -24   4  17     1163.43     1172.44     54.78 o 
 -22   4  17     3482.36     3582.69    110.82 o 
 -20   4  17      674.70      645.73     40.15 o 
 -18   4  17     5441.80     5311.34     96.69 o 
 -16   4  17     4443.79     4259.19     72.95 o 
 -14   4  17     3049.08     2765.24    104.92 o 
 -12   4  17     1839.18     1853.12     50.11 o 
 -10   4  17     4015.20     3909.50     89.43 o 
  -8   4  17    10794.38    10272.31    126.98 o 
  -6   4  17     1869.19     1944.26     41.87 o 
  -4   4  17     4952.51     4753.16     73.18 o 
  -2   4  17      509.28      512.10     35.41 o 
   0   4  17     6327.64     5824.77    102.78 o 
   2   4  17      103.32      137.96     24.16 o 
   4   4  17     4711.23     4573.86    104.62 o 
   6   4  17     1007.17      927.13     59.38 o 
   8   4  17     3362.98     3419.82    127.79 o 
  10   4  17        0.99       37.36     29.44 o 
  12   4  17     1621.89     1710.07    143.39 o 
  14   4  17       72.39       36.87     39.95 o 
  16   4  17      685.49      573.45     90.66 o 
 -31   5  17       35.57       46.90     37.64 o 
 -29   5  17      708.82      712.15     63.54 o 
 -27   5  17     1134.54     1163.60     72.21 o 
 -25   5  17        6.53       32.05     23.53 o 
 -23   5  17      305.73      327.65     33.34 o 
 -21   5  17      382.88      424.53     32.04 o 
 -19   5  17       19.99       55.55     18.18 o 
 -17   5  17      510.92      504.32     44.67 o 
 -15   5  17       20.04        5.73     15.79 o 
 -13   5  17        1.32       26.21     14.82 o 
 -11   5  17       27.60       57.43     15.79 o 
  -9   5  17       42.85      111.35     18.10 o 
  -7   5  17      508.76      541.44     29.48 o 
  -5   5  17      247.04      203.81     25.72 o 
  -3   5  17      166.60      123.78     28.09 o 
  -1   5  17      244.86      228.49     29.00 o 
   1   5  17        9.82       14.50     18.02 o 
   3   5  17       23.11       48.79     21.52 o 
   5   5  17      279.44      255.45     34.97 o 
   7   5  17        9.68       24.52     24.50 o 
   9   5  17      947.57      736.29     57.11 o 
  11   5  17       14.67       59.78     35.01 o 
  13   5  17       11.79       22.86     38.63 o 
  15   5  17        7.28       28.56     53.19 o 
 -30   6  17        6.13       90.29     36.82 o 
 -28   6  17       36.44       48.17     29.97 o 
 -26   6  17      331.05      433.21     36.66 o 
 -24   6  17     1864.63     2165.75     71.00 o 
 -22   6  17      524.80      495.50     38.19 o 
 -20   6  17     2489.65     2749.54     69.75 o 
 -18   6  17     2757.24     2691.27    127.66 o 
 -16   6  17     1114.38     1144.82     44.95 o 
 -14   6  17     5101.80     5035.87    108.81 o 
 -12   6  17     2236.37     2218.29     63.64 o 
 -10   6  17     2507.69     2534.94     86.58 o 
  -8   6  17     2472.73     2561.05     83.56 o 
  -6   6  17      901.29      874.76     59.39 o 
  -4   6  17     1180.31     1168.10     53.02 o 
  -2   6  17     4648.18     4672.65    102.55 o 
   0   6  17     2446.01     2456.89     74.39 o 
   2   6  17      612.93      656.34     41.14 o 
   4   6  17     1260.84     1188.14     77.93 o 
   6   6  17      487.14      516.02     41.60 o 
   8   6  17     2970.20     2962.86    100.00 o 
  10   6  17      554.10      547.41     53.51 o 
  12   6  17     1296.03     1308.11     86.04 o 
  14   6  17      109.96       67.44     82.80 o 
 -29   7  17     1791.99     2313.32    223.88 o 
 -27   7  17      181.50      129.16     37.79 o 
 -25   7  17     3536.84     3581.69    114.10 o 
 -23   7  17      243.77      198.84     33.98 o 
 -21   7  17     7774.12     7896.02    194.00 o 
 -19   7  17     1386.63     1452.09     60.67 o 
 -17   7  17     8388.08     7958.22    143.09 o 
 -15   7  17        3.54       47.63     21.99 o 
 -13   7  17    12104.02    11970.19    171.51 o 
 -11   7  17      810.50      835.65     48.71 o 
  -9   7  17     7806.88     7813.58    146.27 o 
  -7   7  17      153.21      135.16     24.47 o 
  -5   7  17    10009.84     9820.34    175.03 o 
  -3   7  17      286.69      236.42     42.99 o 
  -1   7  17     6798.19     6742.50    130.53 o 
   1   7  17     2288.26     2070.72    101.71 o 
   3   7  17     6410.58     6432.41    118.18 o 
   5   7  17      652.65      746.02     48.42 o 
   7   7  17     2322.59     2495.61     79.35 o 
   9   7  17      469.71      489.73     63.49 o 
  11   7  17     4245.21     4535.18    261.39 o 
  13   7  17      461.80      337.29     83.21 o 
 -28   8  17     1188.44     1311.29    108.28 o 
 -26   8  17     4640.60     4770.25    147.02 o 
 -24   8  17     1372.50     1534.18     94.29 o 
 -22   8  17     3523.77     3706.09    104.69 o 
 -20   8  17     1072.49      992.16     55.45 o 
 -18   8  17     2116.63     2236.41     74.45 o 
 -16   8  17     3485.72     3334.95     87.87 o 
 -14   8  17     7000.97     7177.06    136.30 o 
 -12   8  17      189.60      198.38     29.16 o 
 -10   8  17     5134.00     5130.37    102.36 o 
  -8   8  17    12154.32    12000.98    174.22 o 
  -6   8  17     4548.28     4526.35     96.49 o 
  -4   8  17     6788.13     6618.38    128.58 o 
  -2   8  17     4597.96     4969.65    110.61 o 
   0   8  17     3826.20     3695.14     95.85 o 
   2   8  17      180.62      255.75     41.65 o 
   4   8  17     5625.84     5927.44    160.62 o 
   6   8  17     1000.05      824.13     60.67 o 
   8   8  17     4850.64     4973.45    142.07 o 
  10   8  17       10.63       91.19     53.15 o 
  12   8  17     2820.77     3289.62    161.06 o 
 -27   9  17       64.41       20.31     35.31 o 
 -25   9  17     1566.46     1771.38     85.05 o 
 -23   9  17       45.83       59.56     28.81 o 
 -21   9  17     2286.74     2374.13     86.05 o 
 -19   9  17       73.18      104.05     28.17 o 
 -17   9  17     2149.48     2128.32     80.16 o 
 -15   9  17        0.58       15.83     23.49 o 
 -13   9  17     2796.82     2520.00    114.52 o 
 -11   9  17     3485.33     3596.41    168.15 o 
  -9   9  17      890.79      918.74     63.02 o 
  -7   9  17     1401.73     1406.80     89.15 o 
  -5   9  17     5155.91     4906.06    169.92 o 
  -3   9  17      357.42      327.86     52.12 o 
  -1   9  17     3150.10     2853.47     99.40 o 
   1   9  17      182.89      198.98     39.47 o 
   3   9  17     2347.86     2302.97    154.19 o 
   5   9  17      616.93      603.57     71.84 o 
   7   9  17      512.11      449.01     55.35 o 
   9   9  17      148.18      128.79     58.19 o 
  11   9  17      768.54      677.61    166.06 o 
 -24  10  17       39.65       72.89     33.20 o 
 -22  10  17        2.25       18.20     36.72 o 
 -20  10  17       14.50       44.13     26.04 o 
 -18  10  17       19.81       81.51     29.85 o 
 -16  10  17      218.89      221.23     64.51 o 
 -14  10  17       38.45       76.50     27.36 o 
 -12  10  17      672.64      660.17     44.58 o 
 -10  10  17     1834.29     1990.40     68.53 o 
  -8  10  17     1622.00     1633.09     62.81 o 
  -6  10  17        2.00       27.43     25.79 o 
  -4  10  17      422.32      414.07     48.54 o 
  -2  10  17      614.23      572.70     55.61 o 
   0  10  17     1045.37     1061.32    104.10 o 
   2  10  17       64.19       92.55     39.70 o 
   4  10  17       94.99      141.57     44.35 o 
   6  10  17        8.27       21.36     52.52 o 
   8  10  17      630.77      778.14     99.63 o 
  10  10  17       73.49       82.37     60.95 o 
 -23  11  17       38.59       48.82     36.68 o 
 -21  11  17      427.02      440.14     55.18 o 
 -19  11  17       45.16       74.28     35.77 o 
 -17  11  17     1548.04     1537.58     74.50 o 
 -15  11  17      365.62      307.93     40.08 o 
 -13  11  17      939.89      998.55     58.51 o 
 -11  11  17        9.19       47.02     26.37 o 
  -9  11  17      292.02      339.91     41.39 o 
  -7  11  17        0.21       26.57     27.29 o 
  -5  11  17     4189.18     4420.87    138.76 o 
  -3  11  17     1676.12     1806.11    130.19 o 
  -1  11  17     1672.49     1865.31     89.93 o 
   1  11  17       35.61       25.45     44.14 o 
   3  11  17      827.38      840.95     84.49 o 
   5  11  17        0.39       15.00     52.32 o 
   7  11  17     1647.23     1938.14    194.28 o 
 -20  12  17     1364.69     1552.32    126.68 o 
 -18  12  17      598.15      616.24     61.64 o 
 -16  12  17     3059.63     3071.33    116.30 o 
 -14  12  17     2020.86     2093.70     89.06 o 
 -12  12  17     2800.97     2838.63    188.38 o 
 -10  12  17     3628.26     3551.89    110.91 o 
  -8  12  17      491.93      442.83     50.93 o 
  -6  12  17      398.64      379.88     51.82 o 
  -4  12  17      348.21      261.67     47.54 o 
  -2  12  17        7.99       96.95     46.57 o 
   0  12  17     2401.24     2549.49    141.44 o 
   2  12  17      905.08      602.10     84.96 o 
   4  12  17     2078.72     1897.69    134.08 o 
 -17  13  17     1041.83     1056.62     76.95 o 
 -15  13  17        3.49       10.35     33.12 o 
 -13  13  17     2844.81     3003.20    177.88 o 
 -11  13  17      218.15      199.10     47.47 o 
  -9  13  17     3825.99     3910.35    132.00 o 
  -7  13  17       33.67       56.40     39.32 o 
  -5  13  17     2764.91     2810.93    127.77 o 
  -3  13  17      893.75      967.95    114.95 o 
  -1  13  17     4729.87     4875.64    190.55 o 
   1  13  17      169.23      169.35     73.55 o 
  -8  14  17     1282.29     1351.32     91.74 o 
 -32   0  18     3167.50     3699.38    179.48 o 
 -30   0  18     1924.99     2171.60    137.32 o 
 -28   0  18     4528.63     4418.06    444.29 o 
 -26   0  18     2717.44     3062.95    118.81 o 
 -24   0  18     3258.78     3211.00    216.56 o 
 -22   0  18     1522.38     1625.16     84.65 o 
 -20   0  18     5578.63     5496.19    268.86 o 
 -18   0  18     7943.65     7511.69    158.25 o 
 -16   0  18     3960.83     4227.46    101.85 o 
 -14   0  18     8444.44     8181.87    148.85 o 
 -12   0  18     4194.59     4245.75     99.65 o 
 -10   0  18    18618.80    17932.34    192.70 o 
  -8   0  18     5750.84     5772.52     94.03 o 
  -6   0  18    53288.25    51650.61    508.53 o 
  -4   0  18     9724.38    10173.29    199.38 o 
  -2   0  18     8979.70     8875.10    210.32 o 
   0   0  18     2944.72     3238.68     89.12 o 
   2   0  18     6674.23     6838.90    141.60 o 
   4   0  18      269.61      350.36     42.27 o 
   6   0  18    13951.83    13552.32    257.84 o 
   8   0  18      113.57      166.34     46.07 o 
  10   0  18     4535.24     4814.13    201.87 o 
  12   0  18       31.00       38.86     49.49 o 
  14   0  18      875.25      854.82    104.08 o 
  16   0  18      930.97      683.21     99.45 o 
 -31   1  18     1965.83     1936.68    102.28 o 
 -29   1  18       36.03       81.82     32.15 o 
 -27   1  18     4263.12     4628.52    117.30 o 
 -25   1  18        5.86       25.62     25.67 o 
 -23   1  18     5110.75     5098.78    147.15 o 
 -21   1  18      210.24      238.02     35.83 o 
 -19   1  18     8702.56     8894.88    141.63 o 
 -17   1  18      276.35      223.41     23.46 o 
 -15   1  18    10505.50    10470.82    141.79 o 
 -13   1  18        6.29       27.02     11.83 o 
 -11   1  18     8885.37     8605.35    109.22 o 
  -9   1  18     1117.64     1186.22     32.60 o 
  -7   1  18     7391.11     7425.56     98.44 o 
  -5   1  18      490.52      525.95     25.57 o 
  -3   1  18    11717.17    11787.52    144.44 o 
  -1   1  18     2445.63     2440.19     52.98 o 
   1   1  18     5267.16     5380.01    135.04 o 
   3   1  18      793.28      760.69     35.64 o 
   5   1  18     7096.82     7419.80    113.25 o 
   7   1  18     1428.71     1518.85     83.37 o 
   9   1  18     2900.49     3027.51     82.59 o 
  11   1  18     1951.61     1773.02     74.97 o 
  13   1  18     4200.37     4465.98    152.38 o 
  15   1  18     1803.65     1826.75    145.25 o 
 -32   2  18      286.27      233.06     43.04 o 
 -30   2  18        0.62        2.84     30.24 o 
 -28   2  18     2695.32     2981.19     95.11 o 
 -26   2  18       41.59       61.47     32.88 o 
 -24   2  18     1499.33     1557.19    107.16 o 
 -22   2  18      133.13      179.80     35.63 o 
 -20   2  18     1052.73      974.37    100.36 o 
 -18   2  18     1889.63     1775.60     55.36 o 
 -16   2  18     2016.06     1980.06     77.12 o 
 -14   2  18     3765.34     3460.49     79.38 o 
 -12   2  18       64.14       60.49     18.53 o 
 -10   2  18     2235.10     2092.16     50.31 o 
  -8   2  18        4.40       45.24     13.91 o 
  -6   2  18     1386.00     1353.33     40.86 o 
  -4   2  18      863.99      839.41     33.65 o 
  -2   2  18     2731.26     2631.31     64.75 o 
   0   2  18       25.80      100.48     22.85 o 
   2   2  18     2545.10     2406.94     55.81 o 
   4   2  18      344.69      322.15     25.10 o 
   6   2  18      302.41      350.82     33.82 o 
   8   2  18      172.76      214.47     29.79 o 
  10   2  18      717.20      609.99     60.38 o 
  12   2  18       60.76       29.59     28.48 o 
  14   2  18       57.55       43.15     29.79 o 
  16   2  18       10.02       93.44     61.06 o 
 -31   3  18      192.06      127.33     42.15 o 
 -29   3  18      142.60       99.49     47.55 o 
 -27   3  18     2799.24     2968.04    107.17 o 
 -25   3  18      611.85      720.79    103.15 o 
 -23   3  18      108.93      111.57     39.36 o 
 -21   3  18       34.53       46.06     19.27 o 
 -19   3  18     1206.50     1255.06     52.09 o 
 -17   3  18        2.45       19.30     16.03 o 
 -15   3  18     1445.00     1292.98     51.31 o 
 -13   3  18      361.21      477.46     30.44 o 
 -11   3  18     1817.12     1943.05     88.95 o 
  -9   3  18      510.11      412.32     26.41 o 
  -7   3  18      172.36      192.34     20.37 o 
  -5   3  18       33.28       47.44     14.38 o 
  -3   3  18     2232.50     2358.24     70.03 o 
  -1   3  18       52.28       51.40     17.37 o 
   1   3  18      897.88      934.20     46.17 o 
   3   3  18     1589.12     1534.93     80.56 o 
   5   3  18      820.47      918.79     70.90 o 
   7   3  18       51.84      105.06     30.63 o 
   9   3  18      412.29      453.81     75.56 o 
  11   3  18      229.42      226.57     45.38 o 
  13   3  18      188.82      211.56     51.15 o 
  15   3  18        0.28       21.72     38.45 o 
 -30   4  18     1677.63     1969.61    133.93 o 
 -28   4  18     1793.70     1892.38     90.78 o 
 -26   4  18      338.89      377.36     48.81 o 
 -24   4  18     3616.67     3386.14    117.31 o 
 -22   4  18     3770.74     4175.01    125.33 o 
 -20   4  18     2185.42     1953.43     72.81 o 
 -18   4  18     2582.67     2528.30     59.99 o 
 -16   4  18     3765.53     3758.07    145.88 o 
 -14   4  18     5107.41     5058.09     88.26 o 
 -12   4  18     2836.07     2690.60     65.98 o 
 -10   4  18     7128.42     6884.13    105.08 o 
  -8   4  18     2915.27     2871.00     60.63 o 
  -6   4  18     6004.98     5832.96    117.79 o 
  -4   4  18     2055.29     2121.35     78.70 o 
  -2   4  18     3699.48     3590.69    106.86 o 
   0   4  18     2966.25     3011.59     79.11 o 
   2   4  18     5788.10     5545.96    139.09 o 
   4   4  18     2356.35     2095.90     91.17 o 
   6   4  18     5097.83     5007.62    133.60 o 
   8   4  18      155.22      162.43     45.20 o 
  10   4  18     5790.09     5841.01    378.81 o 
  12   4  18      960.19     1104.05    108.24 o 
  14   4  18     1507.98     1314.71    147.56 o 
 -29   5  18      986.63      801.60     89.06 o 
 -27   5  18     4434.45     4862.11    137.77 o 
 -25   5  18       41.70      105.62     28.50 o 
 -23   5  18     6452.49     6305.37    109.90 o 
 -21   5  18     1153.83     1272.37     49.47 o 
 -19   5  18    13072.42    13207.94    210.60 o 
 -17   5  18        1.31       57.68     19.50 o 
 -15   5  18    12229.98    12276.48    157.78 o 
 -13   5  18        2.91       54.75     17.93 o 
 -11   5  18    13508.73    13179.28    163.21 o 
  -9   5  18      279.48      211.06     23.59 o 
  -7   5  18    15262.09    15379.86    248.21 o 
  -5   5  18      982.13      882.79     58.07 o 
  -3   5  18    12473.88    12326.88    169.18 o 
  -1   5  18     3133.18     2929.68     72.88 o 
   1   5  18     7681.07     7908.88    129.92 o 
   3   5  18     1330.20     1376.68    100.85 o 
   5   5  18     3672.80     3837.33    143.91 o 
   7   5  18      397.76      375.95     61.32 o 
   9   5  18     2402.31     2725.33    110.42 o 
  11   5  18      593.10      684.34     66.53 o 
  13   5  18     1585.65     1421.83    100.57 o 
 -30   6  18      299.20      406.52     46.22 o 
 -28   6  18      512.64      459.15     46.86 o 
 -26   6  18     1112.43     1320.69     65.18 o 
 -24   6  18     3451.01     3598.59     94.48 o 
 -22   6  18     3313.43     3387.74     85.03 o 
 -20   6  18     1833.90     1842.78     58.90 o 
 -18   6  18     1798.30     1715.16     65.42 o 
 -16   6  18     4497.00     4463.92     87.75 o 
 -14   6  18     6771.72     6450.19    102.12 o 
 -12   6  18     2441.22     2434.43     68.80 o 
 -10   6  18     5517.87     5273.92    161.87 o 
  -8   6  18     3568.51     3668.42     84.39 o 
  -6   6  18     7139.39     6845.17    121.20 o 
  -4   6  18      123.32      166.21     30.24 o 
  -2   6  18     4443.61     4306.97    100.93 o 
   0   6  18      834.28      822.19     45.12 o 
   2   6  18     4683.24     4507.41    111.40 o 
   4   6  18      356.30      418.67     37.77 o 
   6   6  18     4486.93     4687.00    124.74 o 
   8   6  18       86.61       54.44     35.89 o 
  10   6  18     1446.59     1363.59    120.49 o 
  12   6  18      321.27      349.82    135.30 o 
  14   6  18     1542.79     1465.05    148.25 o 
 -29   7  18      655.82      958.14    211.62 o 
 -27   7  18      224.77      107.00     36.65 o 
 -25   7  18        1.03       40.55     32.26 o 
 -23   7  18      361.12      423.82     53.51 o 
 -21   7  18       42.53       30.76     25.41 o 
 -19   7  18     1618.62     1507.87     63.72 o 
 -17   7  18       70.66       51.50     23.61 o 
 -15   7  18      782.81      846.35     72.38 o 
 -13   7  18      217.52      287.07     34.63 o 
 -11   7  18     1659.85     1431.47    115.09 o 
  -9   7  18       54.41       45.60     21.30 o 
  -7   7  18      641.44      571.02     40.00 o 
  -5   7  18        2.79       34.76     21.34 o 
  -3   7  18     1853.92     1688.11     66.13 o 
  -1   7  18      991.77      851.32     53.10 o 
   1   7  18     1660.06     1615.65     67.74 o 
   3   7  18      255.99      212.75     30.64 o 
   5   7  18      314.75      254.22     37.93 o 
   7   7  18      985.03      903.47     64.68 o 
   9   7  18     1246.88     1271.18     87.40 o 
  11   7  18      434.17      426.41     58.11 o 
  13   7  18      282.10      269.15     60.00 o 
 -26   8  18       29.55       46.81     33.34 o 
 -24   8  18      202.78      176.14     35.53 o 
 -22   8  18      404.15      478.78     46.56 o 
 -20   8  18      475.01      393.42     40.14 o 
 -18   8  18      144.33      162.69     30.78 o 
 -16   8  18       80.65       83.28     29.24 o 
 -14   8  18      224.41      224.21     32.77 o 
 -12   8  18      463.58      429.23     40.41 o 
 -10   8  18     1480.53     1345.26     56.30 o 
  -8   8  18     1072.99     1154.15     53.74 o 
  -6   8  18      176.04      167.92     29.07 o 
  -4   8  18      642.43      652.45     46.77 o 
  -2   8  18        1.97       53.83     37.72 o 
   0   8  18      476.06      481.51     54.02 o 
   2   8  18      347.63      290.91     38.43 o 
   4   8  18      184.97      167.56     33.25 o 
   6   8  18       51.26       78.55     30.32 o 
   8   8  18      569.11      562.75     62.21 o 
  10   8  18       92.73       58.11     39.48 o 
 -25   9  18      255.02      241.84     43.55 o 
 -23   9  18     2671.30     2564.09     92.66 o 
 -21   9  18       39.25       82.25     31.41 o 
 -19   9  18     2706.26     2801.60     85.91 o 
 -17   9  18       61.24       68.62     29.48 o 
 -15   9  18     5531.37     5235.82    127.47 o 
 -13   9  18       60.41       72.14     27.87 o 
 -11   9  18     3433.92     3997.91    144.44 o 
  -9   9  18      121.03      165.60     29.27 o 
  -7   9  18     1435.99     1697.22     80.93 o 
  -5   9  18        7.23       28.21     22.68 o 
  -3   9  18     2936.65     3000.86     94.95 o 
  -1   9  18     1078.68      904.01     78.00 o 
   1   9  18     6161.93     6166.87    153.71 o 
   3   9  18      197.78      237.71     57.37 o 
   5   9  18     1825.59     1870.12    146.09 o 
   7   9  18       67.07       63.53     45.23 o 
   9   9  18     2381.75     2462.10    141.73 o 
 -24  10  18     2010.58     1896.71     88.41 o 
 -22  10  18     1353.51     1573.82     81.50 o 
 -20  10  18     2688.11     2530.66     93.52 o 
 -18  10  18     1767.15     1811.03     80.07 o 
 -16  10  18     2042.25     2095.27     83.43 o 
 -14  10  18     1554.87     1465.42     72.45 o 
 -12  10  18     4808.60     5083.15    120.11 o 
 -10  10  18     2296.80     2058.67     70.99 o 
  -8  10  18     3003.83     2893.14     84.88 o 
  -6  10  18     2455.47     2409.62     77.03 o 
  -4  10  18       61.44       79.77     36.40 o 
  -2  10  18     4203.88     4142.15    125.12 o 
   0  10  18     2238.01     2301.58     98.35 o 
   2  10  18     3767.30     3731.43    148.43 o 
   4  10  18      598.33      529.59     73.45 o 
   6  10  18     2398.76     2498.06    152.33 o 
   8  10  18        7.66       43.37     46.40 o 
 -21  11  18        8.39       23.06     34.62 o 
 -19  11  18     1426.66     1599.28     83.27 o 
 -17  11  18      124.11      149.21     40.13 o 
 -15  11  18     1569.76     1690.73     82.56 o 
 -13  11  18        6.82        6.72     26.33 o 
 -11  11  18     3119.20     3244.30     97.04 o 
  -9  11  18     1410.37     1407.33     82.46 o 
  -7  11  18     5479.15     5474.95    161.66 o 
  -5  11  18      580.03      585.38     64.51 o 
  -3  11  18     9660.73     9841.07    204.98 o 
  -1  11  18       26.98       46.43     40.41 o 
   1  11  18      969.25      989.97    100.28 o 
   3  11  18      922.89      707.24    101.53 o 
   5  11  18     1107.04     1467.94    122.87 o 
 -18  12  18      137.35      138.11     42.06 o 
 -16  12  18      543.14      628.73    106.52 o 
 -14  12  18      756.34      755.21     57.53 o 
 -12  12  18      312.33      228.56     44.83 o 
 -10  12  18      610.56      799.91     91.74 o 
  -8  12  18        0.52       55.89     37.38 o 
  -6  12  18       41.19       69.96     39.24 o 
  -4  12  18       20.56       86.91     40.07 o 
  -2  12  18        6.55       74.60     45.83 o 
   0  12  18      166.59      136.93     58.59 o 
   2  12  18      921.95      745.14     95.49 o 
 -15  13  18      189.41      295.57     52.59 o 
 -13  13  18       70.82       66.27     38.83 o 
 -11  13  18      130.21      151.51     45.72 o 
  -9  13  18      152.74      155.69     43.40 o 
  -7  13  18       85.18       70.94     41.16 o 
  -5  13  18       81.76       56.18     40.76 o 
  -3  13  18      520.43      510.63     79.71 o 
  -1  13  18      224.61      356.07     86.04 o 
 -31   1  19      110.56      126.19     42.49 o 
 -29   1  19     2623.81     2748.64    140.81 o 
 -27   1  19     1383.06     1210.76    109.51 o 
 -25   1  19     3027.37     3155.42     94.25 o 
 -23   1  19       22.00       73.05     26.21 o 
 -21   1  19     1928.88     2089.92     73.81 o 
 -19   1  19      273.83      284.53     41.77 o 
 -17   1  19     4843.72     4561.39     86.43 o 
 -15   1  19       60.20       63.99     20.00 o 
 -13   1  19     5607.77     5588.02    145.99 o 
 -11   1  19     1212.47     1032.22     31.97 o 
  -9   1  19     4419.09     4489.46    117.54 o 
  -7   1  19     1522.62     1517.92     41.38 o 
  -5   1  19     9146.64     9251.32    146.46 o 
  -3   1  19      641.39      763.97     33.82 o 
  -1   1  19     2369.85     2615.27     56.01 o 
   1   1  19     1384.75     1459.53     46.08 o 
   3   1  19      914.51     1023.73     41.46 o 
   5   1  19     1279.09     1326.93     48.87 o 
   7   1  19     1666.49     1721.81     54.69 o 
   9   1  19      797.42      894.06     88.77 o 
  11   1  19     1042.04     1026.23     61.32 o 
  13   1  19     1147.42     1075.31     79.68 o 
  15   1  19      105.64       51.28     41.48 o 
 -32   2  19      345.53      571.44     56.13 o 
 -30   2  19     1777.81     1663.95     80.18 o 
 -28   2  19       11.31       49.56     30.37 o 
 -26   2  19      122.38      177.81     38.83 o 
 -24   2  19     3260.86     3514.51     97.91 o 
 -22   2  19     4464.85     4536.87    110.46 o 
 -20   2  19     3939.18     3968.08     92.93 o 
 -18   2  19     6136.34     6058.90     95.12 o 
 -16   2  19     8987.28     8849.78    108.70 o 
 -14   2  19     4707.08     4774.26     73.81 o 
 -12   2  19     4070.96     4253.56     73.41 o 
 -10   2  19     3709.09     3790.20     64.50 o 
  -8   2  19    11976.31    11634.03    138.69 o 
  -6   2  19     2676.00     2770.98     58.04 o 
  -4   2  19    20018.35    19385.85    201.57 o 
  -2   2  19     3207.53     3291.69     74.39 o 
   0   2  19     9661.09     9229.56    144.76 o 
   2   2  19     1417.22     1619.11     55.98 o 
   4   2  19     5811.94     5930.20     96.66 o 
   6   2  19      781.54      768.79     44.70 o 
   8   2  19     4723.01     4830.63    136.66 o 
  10   2  19       55.74      104.45     36.64 o 
  12   2  19     1554.19     1600.69     93.52 o 
  14   2  19      203.83      228.97     72.62 o 
 -31   3  19      297.36      264.97     49.36 o 
 -29   3  19     5071.54     5475.04    230.81 o 
 -27   3  19      304.62      465.05     53.10 o 
 -25   3  19    11372.46    11796.46    232.00 o 
 -23   3  19       38.90      110.75     32.41 o 
 -21   3  19     9066.57     9490.38    205.23 o 
 -19   3  19      231.15      273.65     28.61 o 
 -17   3  19    10461.63    10225.59    144.21 o 
 -15   3  19        0.51       45.33     18.12 o 
 -13   3  19    16342.71    15185.42    183.33 o 
 -11   3  19        5.83       39.08     15.89 o 
  -9   3  19     9537.83     9465.20    125.79 o 
  -7   3  19      349.71      273.13     23.91 o 
  -5   3  19     8184.59     8257.95    116.95 o 
  -3   3  19     3804.33     3629.35     71.67 o 
  -1   3  19     6519.07     6970.93    105.63 o 
   1   3  19     2528.52     2369.26     64.64 o 
   3   3  19     4661.99     5003.90    117.67 o 
   5   3  19     2010.86     1963.61     96.59 o 
   7   3  19     4024.05     4194.85    120.28 o 
   9   3  19     2005.62     1947.00     92.42 o 
  11   3  19     2075.13     2066.79    166.75 o 
  13   3  19     2396.36     2266.00    112.35 o 
 -30   4  19      999.12      842.80     70.22 o 
 -28   4  19      746.04      699.57     64.18 o 
 -26   4  19     4522.73     4593.43    133.67 o 
 -24   4  19        9.08       38.62     30.82 o 
 -22   4  19     1377.47     1321.78     55.55 o 
 -20   4  19      842.22      681.61     38.93 o 
 -18   4  19      445.60      437.44     33.92 o 
 -16   4  19     2920.95     2821.28     66.74 o 
 -14   4  19       85.89      116.07     25.72 o 
 -12   4  19    10003.47     9853.29    135.78 o 
 -10   4  19      506.20      536.10     32.69 o 
  -8   4  19     1186.82     1189.84     55.32 o 
  -6   4  19     2423.35     2483.34     58.55 o 
  -4   4  19     1637.50     1422.60     45.18 o 
  -2   4  19      254.25      192.60     27.10 o 
   0   4  19     5042.93     4509.04    101.22 o 
   2   4  19      558.56      581.66     42.64 o 
   4   4  19     1896.27     1713.02    115.95 o 
   6   4  19      261.52      232.48     37.88 o 
   8   4  19     1924.21     2038.42    132.12 o 
  10   4  19        4.37       37.69     34.28 o 
  12   4  19     1269.36     1181.90    118.65 o 
  14   4  19        0.50       46.47     40.11 o 
 -29   5  19      593.78      548.55     60.22 o 
 -27   5  19      638.13      629.02     96.61 o 
 -25   5  19       28.77       80.15     25.04 o 
 -23   5  19      236.54      231.57     28.35 o 
 -21   5  19       70.56      126.77     25.45 o 
 -19   5  19     1103.46     1266.51     67.25 o 
 -17   5  19     1338.21     1365.84     52.01 o 
 -15   5  19       87.72       79.57     20.32 o 
 -13   5  19      154.63      159.20     23.21 o 
 -11   5  19      916.06      865.90     38.90 o 
  -9   5  19       12.27       33.64     17.55 o 
  -7   5  19        0.55       -2.08     19.06 o 
  -5   5  19       87.35       72.80     24.57 o 
  -3   5  19        6.80       24.55     19.78 o 
  -1   5  19       83.35       73.81     24.07 o 
   1   5  19       65.92       34.63     23.11 o 
   3   5  19       17.62       -2.98     22.05 o 
   5   5  19       61.15       74.21     32.09 o 
   7   5  19      213.84      281.07    109.94 o 
   9   5  19      249.00      241.23     46.42 o 
  11   5  19       31.80       40.45     61.75 o 
  13   5  19      154.80      160.06     51.95 o 
 -28   6  19      163.27      136.64     40.12 o 
 -26   6  19     1702.31     1684.12    113.10 o 
 -24   6  19      375.05      398.95     44.82 o 
 -22   6  19      467.72      426.05     39.82 o 
 -20   6  19     3732.46     3883.82     86.44 o 
 -18   6  19      347.38      337.80     31.11 o 
 -16   6  19     2873.04     2891.26     70.08 o 
 -14   6  19     1067.86     1265.95     69.97 o 
 -12   6  19      851.16      702.25     46.81 o 
 -10   6  19      456.06      485.02     63.13 o 
  -8   6  19     2226.92     2040.77     70.99 o 
  -6   6  19      886.99     1004.10     57.82 o 
  -4   6  19      499.65      502.04     39.29 o 
  -2   6  19     1582.45     1696.34     67.84 o 
   0   6  19      848.86      909.70     47.64 o 
   2   6  19      835.40      752.94     45.96 o 
   4   6  19     2609.41     2475.55     92.71 o 
   6   6  19      654.16      558.80     55.18 o 
   8   6  19     1776.89     1820.36    132.21 o 
  10   6  19      469.84      424.41     65.53 o 
  12   6  19     1492.97     1471.20    209.08 o 
 -27   7  19      708.99      643.29     58.90 o 
 -25   7  19     3285.88     3338.35    103.21 o 
 -23   7  19      599.32      534.92     48.93 o 
 -21   7  19     3440.12     3419.24    101.26 o 
 -19   7  19      148.57      244.53     40.55 o 
 -17   7  19     4602.67     4617.41    108.13 o 
 -15   7  19       11.46       12.24     21.58 o 
 -13   7  19     7955.52     8148.33    151.36 o 
 -11   7  19     2240.32     2190.39    109.57 o 
  -9   7  19    10773.12    10832.24    182.18 o 
  -7   7  19      289.83      266.66     32.54 o 
  -5   7  19     5902.78     5979.29    117.10 o 
  -3   7  19      781.28      615.67     56.85 o 
  -1   7  19     6182.15     6205.30    130.90 o 
   1   7  19      341.42      314.68     39.85 o 
   3   7  19     4653.05     4784.36    104.85 o 
   5   7  19      794.16      856.57     54.19 o 
   7   7  19     1529.43     1661.65     88.46 o 
   9   7  19      663.87      701.59     79.03 o 
  11   7  19     1800.89     1850.71    117.18 o 
 -26   8  19     1691.65     1537.51     93.09 o 
 -24   8  19      915.72      801.77     58.86 o 
 -22   8  19     2474.82     2608.27    113.15 o 
 -20   8  19     2838.66     2828.63     88.69 o 
 -18   8  19     3106.77     3089.71    106.36 o 
 -16   8  19     2816.06     2859.38     92.79 o 
 -14   8  19     1546.14     1614.38     67.91 o 
 -12   8  19     2177.30     2086.53     80.57 o 
 -10   8  19     5490.56     5898.71    127.68 o 
  -8   8  19     2831.11     2600.10     76.33 o 
  -6   8  19     1454.42     1536.48     62.90 o 
  -4   8  19     3099.57     2918.87     82.92 o 
  -2   8  19       50.16       31.19     25.03 o 
   0   8  19     4258.45     4283.43    141.82 o 
   2   8  19      285.11      233.73     38.19 o 
   4   8  19     4451.00     4421.17    108.76 o 
   6   8  19       55.35       84.11     36.88 o 
   8   8  19     2739.74     2751.16    115.36 o 
  10   8  19       40.64       47.85     41.32 o 
 -25   9  19      765.11      943.00     68.93 o 
 -23   9  19       68.37       75.46     32.23 o 
 -21   9  19     2460.62     2694.21     94.08 o 
 -19   9  19        4.48       24.77     27.67 o 
 -17   9  19     2071.69     1990.79    115.31 o 
 -15   9  19        1.74       42.27     27.04 o 
 -13   9  19     4637.02     4647.20    139.94 o 
 -11   9  19      396.96      455.20     41.57 o 
  -9   9  19     3914.80     3671.89     92.57 o 
  -7   9  19     1643.13     1711.56    104.29 o 
  -5   9  19     2451.25     2589.19     79.03 o 
  -3   9  19     2493.21     2578.01     93.40 o 
  -1   9  19     3510.05     3795.18    117.74 o 
   1   9  19     1498.60     1473.61     80.78 o 
   3   9  19     1310.44     1401.45    102.02 o 
   5   9  19      786.59      812.24    109.13 o 
   7   9  19      460.35      355.31     77.75 o 
 -22  10  19        0.55       15.09     31.15 o 
 -20  10  19       27.46       53.38     31.19 o 
 -18  10  19       53.07       19.60     29.39 o 
 -16  10  19       18.30       15.88     29.50 o 
 -14  10  19       52.18       86.12     32.29 o 
 -12  10  19       45.44       68.71     27.54 o 
 -10  10  19      812.09      850.11     79.66 o 
  -8  10  19       51.25       68.54     28.60 o 
  -6  10  19        3.70       30.72     25.65 o 
  -4  10  19      221.50      326.74     38.71 o 
  -2  10  19      215.36      318.05     48.41 o 
   0  10  19       55.86      203.39     48.37 o 
   2  10  19      365.17      379.22     78.00 o 
   4  10  19       58.82       60.54     65.45 o 
   6  10  19      135.96       75.13     64.93 o 
 -21  11  19      256.96      184.44     90.25 o 
 -19  11  19       41.62       87.41     35.62 o 
 -17  11  19      591.51      496.23     55.77 o 
 -15  11  19       83.09       49.63     33.31 o 
 -13  11  19      901.73      857.87     73.16 o 
 -11  11  19       67.90       88.20     31.00 o 
  -9  11  19      746.72      789.23     56.41 o 
  -7  11  19      352.08      279.11     46.57 o 
  -5  11  19      101.16      177.37     46.37 o 
  -3  11  19       38.22      143.57     48.73 o 
  -1  11  19     1599.55     1663.55    180.05 o 
   1  11  19       13.28       25.51     54.57 o 
   3  11  19      883.70     1001.72    108.41 o 
 -18  12  19     1734.48     1703.23     97.14 o 
 -16  12  19     1300.96     1228.10     95.81 o 
 -14  12  19      741.12      900.27    133.46 o 
 -12  12  19     1624.59     1613.41     88.86 o 
 -10  12  19     1160.47     1118.71     84.26 o 
  -8  12  19     4068.12     3789.83    132.14 o 
  -6  12  19     1665.75     1671.37     96.90 o 
  -4  12  19     1595.59     1594.38     95.99 o 
  -2  12  19      418.00      354.75     65.91 o 
   0  12  19     1299.18     1100.50    108.40 o 
 -11  13  19       19.34       65.35     39.29 o 
  -9  13  19     1726.53     1627.72     96.41 o 
  -7  13  19     1329.29     1362.34     91.63 o 
  -5  13  19     2994.19     2780.00    121.62 o 
 -30   0  20      675.29      627.75     89.44 o 
 -28   0  20     1438.52     1406.69    119.22 o 
 -26   0  20      147.16      151.14     54.56 o 
 -24   0  20     4884.82     4720.60    187.32 o 
 -22   0  20     5589.34     5792.59    229.04 o 
 -20   0  20     3844.21     3805.45    162.03 o 
 -18   0  20     4301.73     4347.24    120.15 o 
 -16   0  20    10096.35     9769.88    176.38 o 
 -14   0  20     9468.79     9426.82    204.80 o 
 -12   0  20     1562.07     1635.35     65.93 o 
 -10   0  20     9190.83     8793.78    182.87 o 
  -8   0  20     8659.94     8809.44    160.97 o 
  -6   0  20    26841.72    26997.03    380.85 o 
  -4   0  20       93.94       82.03     25.62 o 
  -2   0  20    25520.16    25907.52    373.66 o 
   0   0  20     2178.65     2471.97     80.48 o 
   2   0  20    10955.57    10750.41    218.95 o 
   4   0  20     2194.34     2311.80     89.20 o 
   6   0  20     1394.22     1381.96     73.09 o 
   8   0  20      144.24      190.48     53.77 o 
  10   0  20     4744.09     5022.06    224.81 o 
  12   0  20       47.17       59.21     53.66 o 
  14   0  20      854.64      855.28    109.17 o 
 -31   1  20     1918.49     2122.79    104.29 o 
 -29   1  20      118.61       59.04     37.21 o 
 -27   1  20     6934.94     7381.85    255.90 o 
 -25   1  20      208.68      272.70     40.24 o 
 -23   1  20     4869.46     5181.91    206.83 o 
 -21   1  20       42.72       71.49     25.54 o 
 -19   1  20     5287.42     5279.04    168.30 o 
 -17   1  20      284.31      265.73     28.20 o 
 -15   1  20     7803.44     8050.67    113.63 o 
 -13   1  20      577.44      536.23     26.52 o 
 -11   1  20    12126.49    12006.15    157.79 o 
  -9   1  20     1048.41      871.66     35.52 o 
  -7   1  20      454.39      570.96     44.78 o 
  -5   1  20      315.84      371.88     29.22 o 
  -3   1  20     2265.16     2334.24     52.85 o 
  -1   1  20     3249.07     3178.58     68.00 o 
   1   1  20     3029.68     3369.53     70.24 o 
   3   1  20     1267.24     1284.83     46.40 o 
   5   1  20     1835.24     2018.90     59.18 o 
   7   1  20     1504.69     1481.14     60.09 o 
   9   1  20     1697.44     1858.93     86.79 o 
  11   1  20      480.65      424.14     45.22 o 
  13   1  20     1326.81     1251.77     83.64 o 
 -30   2  20        0.82       16.53     31.40 o 
 -28   2  20      745.29      877.09     67.03 o 
 -26   2  20       86.65      129.81     33.54 o 
 -24   2  20      785.92      757.72    138.26 o 
 -22   2  20      651.03      622.85     47.53 o 
 -20   2  20       26.58       45.84     23.18 o 
 -18   2  20      326.77      262.42     30.83 o 
 -16   2  20     1412.40     1279.73     78.10 o 
 -14   2  20     1821.12     1725.61     49.45 o 
 -12   2  20        8.86       42.32     15.55 o 
 -10   2  20     1981.05     1816.10     48.42 o 
  -8   2  20      823.17      759.97     50.91 o 
  -6   2  20     3248.35     3056.94     62.27 o 
  -4   2  20     4388.52     4484.43     81.53 o 
  -2   2  20       68.44       75.98     22.07 o 
   0   2  20       20.02       93.94     22.67 o 
   2   2  20     1606.10     1549.33     55.15 o 
   4   2  20      484.13      405.04     33.93 o 
   6   2  20     1626.13     1557.46     74.51 o 
   8   2  20      234.10      202.38     41.26 o 
  10   2  20      800.13      751.30     64.00 o 
  12   2  20      648.56      651.64     68.75 o 
 -31   3  20      291.58      266.24     50.79 o 
 -29   3  20      303.34      239.13     48.22 o 
 -27   3  20      262.49      228.61     63.76 o 
 -25   3  20     1401.62     1198.45     91.13 o 
 -23   3  20      511.34      531.01     72.91 o 
 -21   3  20        0.28        5.01     24.10 o 
 -19   3  20      198.16      204.39     24.60 o 
 -17   3  20       30.03       40.68     19.77 o 
 -15   3  20     3049.13     3081.70     69.74 o 
 -13   3  20      775.33      649.97     33.97 o 
 -11   3  20     2816.55     2702.82     59.07 o 
  -9   3  20       24.46       29.26     16.74 o 
  -7   3  20     2838.64     2869.29     92.33 o 
  -5   3  20      484.62      519.39     31.83 o 
  -3   3  20      257.79      239.66     24.46 o 
  -1   3  20      561.21      545.61     33.09 o 
   1   3  20     1861.11     1966.88     73.92 o 
   3   3  20      646.50      589.81     92.00 o 
   5   3  20      363.33      411.86     42.35 o 
   7   3  20        5.24       35.79     29.77 o 
   9   3  20      146.13      187.42     44.90 o 
  11   3  20        2.55       48.86     39.57 o 
  13   3  20        2.08       25.83     37.97 o 
 -30   4  20      293.30      367.99     55.72 o 
 -28   4  20      894.04      937.93     72.53 o 
 -26   4  20     1176.42     1192.23     75.91 o 
 -24   4  20     1525.29     1656.23     72.29 o 
 -22   4  20     3611.03     3919.04     98.73 o 
 -20   4  20     2129.01     1983.00     66.18 o 
 -18   4  20     6413.15     6656.13    116.39 o 
 -16   4  20     1316.17     1532.53     51.92 o 
 -14   4  20     2473.75     2569.98     91.55 o 
 -12   4  20      751.03      861.54     40.72 o 
 -10   4  20     6401.19     6403.28    104.63 o 
  -8   4  20     2191.03     2266.39     70.31 o 
  -6   4  20     5750.10     5604.96    104.36 o 
  -4   4  20     1768.91     1915.84     63.17 o 
  -2   4  20     3296.58     3175.32     78.63 o 
   0   4  20      569.96      603.88     43.47 o 
   2   4  20     2627.40     2577.32     85.90 o 
   4   4  20      645.37      725.48     55.76 o 
   6   4  20     3218.35     3190.58    107.45 o 
   8   4  20      193.72      270.69     46.87 o 
  10   4  20     3407.59     3383.70    140.83 o 
  12   4  20        6.75      -16.96     36.40 o 
 -29   5  20        4.69       36.46     32.88 o 
 -27   5  20     4249.55     4543.45    117.00 o 
 -25   5  20      111.14      202.57     39.96 o 
 -23   5  20     3297.62     3027.93    106.05 o 
 -21   5  20       14.04       40.40     24.50 o 
 -19   5  20     6413.88     6597.37    117.63 o 
 -17   5  20       37.10       42.57     20.77 o 
 -15   5  20     8099.52     7911.92    121.31 o 
 -13   5  20       19.92       54.36     18.56 o 
 -11   5  20     8793.15     9076.29    138.98 o 
  -9   5  20      460.10      365.14     43.27 o 
  -7   5  20     5832.61     5684.59    121.13 o 
  -5   5  20     1805.44     1616.44     78.41 o 
  -3   5  20     9659.07     9716.52    168.60 o 
  -1   5  20     1035.74     1039.29     53.72 o 
   1   5  20     5984.03     6261.99    128.07 o 
   3   5  20     1974.84     1868.73     84.51 o 
   5   5  20     3315.53     3487.70    113.58 o 
   7   5  20     2571.21     2512.97     99.15 o 
   9   5  20     1150.36     1132.38     88.77 o 
  11   5  20      576.03      633.09     75.15 o 
 -28   6  20     1903.39     1829.84    142.08 o 
 -26   6  20     1422.09     1533.55     80.75 o 
 -24   6  20     2417.77     2601.70     78.78 o 
 -22   6  20     2016.20     2110.86     70.12 o 
 -20   6  20     2506.07     2670.34    110.85 o 
 -18   6  20     2398.40     2408.89     67.60 o 
 -16   6  20      760.37      805.29     49.69 o 
 -14   6  20     2929.80     2795.18     77.16 o 
 -12   6  20     3399.92     3251.27     89.91 o 
 -10   6  20     2080.96     1972.26     89.26 o 
  -8   6  20      449.82      471.33     42.28 o 
  -6   6  20     7649.74     7707.14    186.96 o 
  -4   6  20      713.35      726.75     50.42 o 
  -2   6  20     7579.23     7433.19    198.49 o 
   0   6  20      324.67      463.23     42.48 o 
   2   6  20     2256.52     2116.24     76.44 o 
   4   6  20        2.80       14.16     27.59 o 
   6   6  20     3155.05     3179.01    244.16 o 
   8   6  20       92.97       45.81     41.54 o 
  10   6  20     2701.23     2900.40    157.04 o 
 -27   7  20      191.68      169.61     40.32 o 
 -25   7  20        0.47       54.21     29.83 o 
 -23   7  20      822.11      952.01     61.86 o 
 -21   7  20       75.72       94.12     31.06 o 
 -19   7  20      406.64      429.77     41.69 o 
 -17   7  20       17.88       49.47     25.06 o 
 -15   7  20     1615.63     1459.14     71.39 o 
 -13   7  20      919.50      911.61     67.09 o 
 -11   7  20      344.59      243.19     34.90 o 
  -9   7  20     2066.71     2101.79     76.86 o 
  -7   7  20      516.95      468.52     54.27 o 
  -5   7  20      195.71      158.10     31.32 o 
  -3   7  20     1362.72     1349.67     69.52 o 
  -1   7  20       48.10       63.86     28.66 o 
   1   7  20       53.83       74.90     27.29 o 
   3   7  20      878.47      849.73     56.20 o 
   5   7  20       90.65      115.99     37.95 o 
   7   7  20      359.63      296.83     57.73 o 
   9   7  20       43.44       86.44     47.82 o 
 -26   8  20      154.58      114.47     36.27 o 
 -24   8  20       24.41       51.51     30.54 o 
 -22   8  20      335.05      393.11     46.47 o 
 -20   8  20      180.14      183.46     34.91 o 
 -18   8  20       22.93       34.10     26.99 o 
 -16   8  20       50.21      105.89     31.76 o 
 -14   8  20        7.50       25.90     24.06 o 
 -12   8  20      157.43      118.04     37.22 o 
 -10   8  20       65.30       58.21     27.55 o 
  -8   8  20        6.12       33.41     26.13 o 
  -6   8  20      996.26      923.04     53.02 o 
  -4   8  20       57.66       40.84     25.32 o 
  -2   8  20     1052.94     1257.26     65.89 o 
   0   8  20     2299.26     2372.19     86.51 o 
   2   8  20        8.18       49.27     31.65 o 
   4   8  20      211.12      174.53     44.02 o 
   6   8  20      119.68      179.45     46.21 o 
   8   8  20        2.46       33.57     44.14 o 
 -25   9  20       89.95       43.94     33.15 o 
 -23   9  20      878.85      627.60     55.19 o 
 -21   9  20        7.42       39.36     32.16 o 
 -19   9  20     2872.47     2727.73    106.85 o 
 -17   9  20      173.06      170.03     36.33 o 
 -15   9  20     2464.63     2549.27     93.67 o 
 -13   9  20       24.74       10.14     25.60 o 
 -11   9  20     3449.29     3546.67    101.93 o 
  -9   9  20     1632.39     1606.38     73.28 o 
  -7   9  20     3020.22     3228.49     95.73 o 
  -5   9  20       64.75      107.09     29.70 o 
  -3   9  20     5428.13     5803.67    129.07 o 
  -1   9  20      490.72      496.11     49.89 o 
   1   9  20      443.73      611.98     58.64 o 
   3   9  20     1166.89     1066.89    109.63 o 
   5   9  20     2020.41     1947.98     90.38 o 
   7   9  20      528.93      327.57     69.00 o 
 -22  10  20     1741.16     1890.59     93.65 o 
 -20  10  20     2225.62     2399.58    101.64 o 
 -18  10  20     1961.80     2152.61     96.66 o 
 -16  10  20     1211.35     1222.84     76.45 o 
 -14  10  20     3594.32     3476.38    109.21 o 
 -12  10  20     1578.82     1693.13     93.78 o 
 -10  10  20     1239.78     1362.09     73.75 o 
  -8  10  20     2883.91     3114.26    120.01 o 
  -6  10  20     4832.60     4837.38    132.32 o 
  -4  10  20       11.20       16.78     28.50 o 
  -2  10  20      790.08      683.41     72.37 o 
   0  10  20       57.35       33.39     47.56 o 
   2  10  20     2884.97     3012.23    161.58 o 
   4  10  20       49.36       69.11     93.44 o 
 -19  11  20     2503.61     2539.76    105.61 o 
 -17  11  20       78.66       82.25     40.53 o 
 -15  11  20     1586.67     1583.50    124.83 o 
 -13  11  20      103.79       72.47     35.52 o 
 -11  11  20     2665.65     2729.44    153.12 o 
  -9  11  20     1378.48     1301.60     72.28 o 
  -7  11  20     1917.84     2019.44     87.18 o 
  -5  11  20     1338.56     1193.63     86.27 o 
  -3  11  20     2465.84     2492.65    114.58 o 
  -1  11  20     1743.54     1613.76    249.21 o 
   1  11  20     3271.20     3508.09    182.02 o 
 -16  12  20      135.98      205.50     46.80 o 
 -14  12  20      742.36      767.50     67.90 o 
 -12  12  20       89.18       31.96     34.61 o 
 -10  12  20      145.82      188.67     40.84 o 
  -8  12  20      361.80      392.84     59.25 o 
  -6  12  20        6.06      105.00     45.23 o 
  -4  12  20      396.94      227.10     53.51 o 
  -2  12  20      444.19      529.52     74.73 o 
 -31   1  21      161.37      280.04     61.49 o 
 -29   1  21     1075.98     1096.83     78.81 o 
 -27   1  21       18.33       41.13     31.62 o 
 -25   1  21    10573.51    11535.12    282.32 o 
 -23   1  21      544.28      572.89     49.19 o 
 -21   1  21     3103.04     3057.91    124.12 o 
 -19   1  21       63.86       66.28     27.65 o 
 -17   1  21     2350.68     2364.80    101.28 o 
 -15   1  21       53.66       45.64     18.66 o 
 -13   1  21     3465.90     3408.24    108.27 o 
 -11   1  21      694.35      607.69     31.58 o 
  -9   1  21     1387.96     1438.93     59.28 o 
  -7   1  21       96.35       85.47     21.17 o 
  -5   1  21      626.23      715.02     65.10 o 
  -3   1  21       12.83       43.40     19.73 o 
  -1   1  21     2327.77     2637.48     70.97 o 
   1   1  21     1003.21     1045.95     42.13 o 
   3   1  21     1091.94     1313.15     52.86 o 
   5   1  21     1117.76     1007.42     44.67 o 
   7   1  21     1465.42     1467.14     60.85 o 
   9   1  21      197.81      199.49     34.75 o 
  11   1  21      683.18      514.37     89.74 o 
 -30   2  21     1858.80     1964.88     88.92 o 
 -28   2  21     3387.62     4028.78    129.95 o 
 -26   2  21     1862.53     1842.14     86.57 o 
 -24   2  21      611.83      614.93     51.28 o 
 -22   2  21     1390.04     1327.08     81.78 o 
 -20   2  21     5083.81     5302.26    114.11 o 
 -18   2  21      545.74      494.43     35.12 o 
 -16   2  21     7674.71     7733.09    109.14 o 
 -14   2  21     2207.39     2321.70     71.41 o 
 -12   2  21    11415.12    11227.34    130.81 o 
 -10   2  21     1107.55     1236.29     50.25 o 
  -8   2  21     8720.13     8818.56    118.72 o 
  -6   2  21     1463.03     1565.41     61.11 o 
  -4   2  21    11140.53    11036.50    166.49 o 
  -2   2  21      356.64      404.07     33.93 o 
   0   2  21     4193.15     4232.82     92.41 o 
   2   2  21      914.42     1016.58     79.92 o 
   4   2  21     4084.66     4247.08    110.38 o 
   6   2  21       89.45       83.41     32.98 o 
   8   2  21     3631.73     3939.97    119.03 o 
  10   2  21       20.70       39.35     37.34 o 
  12   2  21     2363.15     2551.04    169.30 o 
 -29   3  21     2933.88     3148.81    118.66 o 
 -27   3  21      777.40      737.11    103.36 o 
 -25   3  21     3046.08     3189.27    121.45 o 
 -23   3  21      398.73      367.51     48.80 o 
 -21   3  21     6148.27     6257.46    125.94 o 
 -19   3  21        4.86       36.25     19.40 o 
 -17   3  21     9709.66    10227.34    143.61 o 
 -15   3  21       71.04       86.97     20.20 o 
 -13   3  21     5671.45     5753.14    124.52 o 
 -11   3  21      251.03      247.02     23.99 o 
  -9   3  21    10643.08    10245.15    147.76 o 
  -7   3  21     1147.58     1062.90     43.36 o 
  -5   3  21     5548.67     5809.78     97.20 o 
  -3   3  21      890.58      746.93     41.88 o 
  -1   3  21     5383.77     5431.01    105.95 o 
   1   3  21     4351.19     3909.48    105.46 o 
   3   3  21     2460.39     2770.97    133.24 o 
   5   3  21     1698.41     1628.75     78.19 o 
   7   3  21     1528.44     1554.99     79.32 o 
   9   3  21      945.38      937.63    228.74 o 
  11   3  21     1179.45     1197.53    252.10 o 
 -30   4  21      474.71      580.09    115.65 o 
 -28   4  21      114.14      108.16     41.66 o 
 -26   4  21      206.02      214.22     51.67 o 
 -24   4  21     2232.75     2405.56     84.44 o 
 -22   4  21     1419.05     1402.00     86.68 o 
 -20   4  21      792.87      815.79     49.03 o 
 -18   4  21      434.43      416.57     46.06 o 
 -16   4  21     1243.25     1086.62     68.49 o 
 -14   4  21     1453.97     1535.71     83.18 o 
 -12   4  21     5013.89     4775.45    128.04 o 
 -10   4  21      363.63      452.32     29.65 o 
  -8   4  21     3419.00     3483.14     89.34 o 
  -6   4  21       96.92      153.45     22.50 o 
  -4   4  21     3225.26     3166.77     94.28 o 
  -2   4  21      565.90      686.56     42.63 o 
   0   4  21     3195.56     3210.56     88.98 o 
   2   4  21        2.25       48.82     26.98 o 
   4   4  21     1829.40     1794.47    102.94 o 
   6   4  21       91.16       55.87     31.57 o 
   8   4  21      926.83      999.59     84.85 o 
  10   4  21      103.57       61.03     41.95 o 
 -29   5  21       70.41      119.52     35.37 o 
 -27   5  21       35.01       82.23     38.33 o 
 -25   5  21       63.01       39.32     34.73 o 
 -23   5  21      170.60      109.44     28.08 o 
 -21   5  21      405.44      345.88     45.61 o 
 -19   5  21       15.81       35.68     22.87 o 
 -17   5  21        7.41       50.77     21.76 o 
 -15   5  21       31.75       33.99     20.32 o 
 -13   5  21        1.77       34.07     19.31 o 
 -11   5  21       10.80       29.99     19.64 o 
  -9   5  21      316.99      460.30     43.24 o 
  -7   5  21      191.56      160.86     36.30 o 
  -5   5  21       64.49      138.95     26.83 o 
  -3   5  21        2.39       24.57     21.59 o 
  -1   5  21       32.76       70.47     23.74 o 
   1   5  21      491.94      397.57     43.77 o 
   3   5  21       15.68       -0.75     25.39 o 
   5   5  21       15.86       43.15     32.18 o 
   7   5  21        8.26       45.56     40.31 o 
   9   5  21       25.76       23.83     42.52 o 
 -28   6  21      507.86      641.34     81.69 o 
 -26   6  21      491.72      419.99     52.21 o 
 -24   6  21      575.53      598.42     51.32 o 
 -22   6  21      858.04      891.88    102.92 o 
 -20   6  21     1339.76     1425.72     60.02 o 
 -18   6  21     1297.70     1193.66     70.75 o 
 -16   6  21     1334.47     1196.21     60.95 o 
 -14   6  21      412.63      451.27     42.92 o 
 -12   6  21      897.37      904.03     54.74 o 
 -10   6  21       90.13       42.54     26.93 o 
  -8   6  21     1519.26     1394.00     65.52 o 
  -6   6  21     1012.41     1107.65     60.23 o 
  -4   6  21     1617.56     1722.28     72.64 o 
  -2   6  21      286.98      318.75     35.07 o 
   0   6  21      732.68      652.32     48.62 o 
   2   6  21       61.74      141.75     31.53 o 
   4   6  21     1970.66     1970.27    116.51 o 
   6   6  21      301.29      341.15     57.40 o 
   8   6  21     1258.89     1257.35     97.44 o 
 -27   7  21        0.04       18.53     48.40 o 
 -25   7  21     2904.57     3248.02    105.26 o 
 -23   7  21       76.88       80.03     41.77 o 
 -21   7  21     3565.40     3547.43    126.75 o 
 -19   7  21      238.31      343.00     43.65 o 
 -17   7  21     4518.02     4701.78    192.44 o 
 -15   7  21      480.51      543.17     78.51 o 
 -13   7  21     5531.18     5662.58    144.10 o 
 -11   7  21       89.97       87.53     29.40 o 
  -9   7  21     5871.27     6221.21    134.99 o 
  -7   7  21     1119.75      980.93     58.94 o 
  -5   7  21     4551.75     4581.84    115.51 o 
  -3   7  21      797.92      734.20     60.13 o 
  -1   7  21     5915.02     6022.32    149.53 o 
   1   7  21     1505.78     1556.06     70.80 o 
   3   7  21     3293.25     3390.04    105.23 o 
   5   7  21      672.79      724.22    149.64 o 
   7   7  21     1267.46     1344.15    164.67 o 
 -24   8  21     1680.28     1846.10     95.29 o 
 -22   8  21     1618.83     1569.10     78.33 o 
 -20   8  21     3526.20     3695.37    113.17 o 
 -18   8  21     2161.67     2170.39     98.07 o 
 -16   8  21     2455.04     2397.48    137.57 o 
 -14   8  21      850.85      804.96     55.46 o 
 -12   8  21     3478.23     3118.32     95.15 o 
 -10   8  21      609.75      618.59     50.30 o 
  -8   8  21     3361.37     3153.77     96.07 o 
  -6   8  21      411.83      411.34     55.85 o 
  -4   8  21     4217.15     3971.12    203.38 o 
  -2   8  21      461.75      449.83     48.97 o 
   0   8  21     1952.03     1689.91     84.49 o 
   2   8  21      248.78      284.25     53.35 o 
   4   8  21     2451.21     2378.40    108.48 o 
   6   8  21       24.11       20.50     43.08 o 
 -23   9  21       15.50        5.51     31.94 o 
 -21   9  21      579.04      598.54     60.05 o 
 -19   9  21      239.56      297.60     47.39 o 
 -17   9  21     1590.22     1633.75     87.57 o 
 -15   9  21      730.27      727.27     59.26 o 
 -13   9  21     1621.05     1670.66     76.35 o 
 -11   9  21      316.02      256.31     49.62 o 
  -9   9  21     2323.84     2160.58     99.40 o 
  -7   9  21      605.01      492.99     49.25 o 
  -5   9  21     2150.43     2283.40     87.44 o 
  -3   9  21      306.02      212.92     44.17 o 
  -1   9  21     3386.32     3512.53    168.25 o 
   1   9  21      376.50      297.00     52.74 o 
   3   9  21      304.08      280.70     58.84 o 
   5   9  21      506.45      504.12     99.45 o 
 -20  10  21      100.86      136.38     39.75 o 
 -18  10  21       93.71      155.41     44.33 o 
 -16  10  21       12.70       57.18     36.19 o 
 -14  10  21        5.11       19.40     30.22 o 
 -12  10  21      232.43      199.38     40.46 o 
 -10  10  21      649.40      565.66     55.01 o 
  -8  10  21       50.50       48.72     31.90 o 
  -6  10  21      404.69      447.72     51.32 o 
  -4  10  21       56.79      140.34     38.00 o 
  -2  10  21      347.27      359.84     49.77 o 
   0  10  21      121.28      137.76     46.00 o 
   2  10  21      246.94      182.36     54.91 o 
 -17  11  21      559.34      405.44     57.55 o 
 -15  11  21        1.59       29.01     35.93 o 
 -13  11  21     1067.46      931.15     71.72 o 
 -11  11  21      170.57      205.06     50.11 o 
  -9  11  21      135.12       83.06     38.47 o 
  -7  11  21      104.53      126.52     37.93 o 
  -5  11  21      206.05      165.77     39.96 o 
  -3  11  21        0.30       25.92     43.66 o 
  -1  11  21      644.09      724.14     86.30 o 
 -12  12  21     1073.15     1061.66    184.82 o 
 -10  12  21      651.09      630.14     73.44 o 
  -8  12  21      759.01      870.18     67.39 o 
 -30   0  22      890.01     1012.28    112.23 o 
 -28   0  22      296.49      156.25     62.68 o 
 -26   0  22       24.47       94.55     55.20 o 
 -24   0  22     1135.18     1551.69    121.06 o 
 -22   0  22     5028.59     5145.34    198.25 o 
 -20   0  22     2298.73     2475.69    404.28 o 
 -18   0  22     9449.77     9386.90    233.22 o 
 -16   0  22     2252.62     2425.10     95.53 o 
 -14   0  22     3205.65     3148.09    106.88 o 
 -12   0  22     2787.07     2831.11    116.46 o 
 -10   0  22     5717.21     6041.38    172.91 o 
  -8   0  22     1991.93     1994.34     96.11 o 
  -6   0  22     7327.11     7725.88    198.38 o 
  -4   0  22     3395.90     3609.60     97.41 o 
  -2   0  22     9000.70     9163.43    332.69 o 
   0   0  22      301.86      304.67     40.87 o 
   2   0  22     5153.67     5270.26    140.57 o 
   4   0  22      439.27      452.83     47.86 o 
   6   0  22     5771.34     5761.41    150.90 o 
   8   0  22       77.41       67.53     52.27 o 
  10   0  22     1472.93     1581.04    125.82 o 
 -29   1  22        3.45        4.74     35.72 o 
 -27   1  22     6311.60     6903.53    175.59 o 
 -25   1  22        0.72       39.20     30.76 o 
 -23   1  22     9834.34    10439.08    191.87 o 
 -21   1  22       69.89       47.21     27.33 o 
 -19   1  22     3572.60     3474.07     87.25 o 
 -17   1  22      136.54       92.48     22.22 o 
 -15   1  22     3823.89     3903.27     78.08 o 
 -13   1  22      398.45      327.85     31.70 o 
 -11   1  22     6254.11     6306.19    129.29 o 
  -9   1  22     1871.70     1565.87     52.14 o 
  -7   1  22     2308.50     2251.91    107.54 o 
  -5   1  22     4181.60     3833.46     81.63 o 
  -3   1  22     2147.19     2316.89     67.60 o 
  -1   1  22      212.32      188.31     28.24 o 
   1   1  22     1727.75     2055.48    119.60 o 
   3   1  22     3205.37     3387.36     89.22 o 
   5   1  22      340.10      365.83     42.91 o 
   7   1  22     1766.80     1824.31     79.91 o 
   9   1  22     1292.42     1330.17     85.69 o 
 -30   2  22       82.66       98.01     42.82 o 
 -28   2  22       21.76       26.13     32.66 o 
 -26   2  22       81.24       82.75     33.21 o 
 -24   2  22     1700.94     1955.80     80.38 o 
 -22   2  22        8.49       77.78     29.38 o 
 -20   2  22       86.62       95.98     25.07 o 
 -18   2  22       62.94       40.36     22.62 o 
 -16   2  22        2.33       41.47     21.64 o 
 -14   2  22      851.00      841.90     44.71 o 
 -12   2  22      119.97      118.77     23.13 o 
 -10   2  22     1937.90     1863.61     51.79 o 
  -8   2  22        0.54        0.93     16.28 o 
  -6   2  22      266.14      291.02     49.03 o 
  -4   2  22      622.83      633.30     40.48 o 
  -2   2  22     1385.34     1230.42     52.49 o 
   0   2  22      617.99      611.79     41.17 o 
   2   2  22      670.00      678.31     42.64 o 
   4   2  22      107.62      105.20     33.03 o 
   6   2  22       95.18       94.14     33.77 o 
   8   2  22      126.22      174.21     45.88 o 
  10   2  22      155.84      159.23     47.48 o 
 -29   3  22        2.14        0.47     36.88 o 
 -27   3  22      338.09      252.56     52.41 o 
 -25   3  22      111.88      193.29     41.77 o 
 -23   3  22      810.29      752.54     58.43 o 
 -21   3  22       15.43       -0.95     23.49 o 
 -19   3  22      193.90      159.29     41.17 o 
 -17   3  22      213.08      206.69     25.03 o 
 -15   3  22       43.56       67.06     20.13 o 
 -13   3  22       33.00       25.62     17.30 o 
 -11   3  22      877.39      874.17     44.27 o 
  -9   3  22       56.81       48.44     18.41 o 
  -7   3  22      192.10      195.80     24.92 o 
  -5   3  22       48.18       65.83     20.59 o 
  -3   3  22     3853.25     4014.89    123.34 o 
  -1   3  22      615.33      645.94     50.02 o 
   1   3  22       86.24      122.35     36.33 o 
   3   3  22        6.42        8.53     24.76 o 
   5   3  22      360.04      336.57     46.61 o 
   7   3  22      609.75      480.05     58.10 o 
   9   3  22      157.76      174.01     48.20 o 
 -28   4  22     1030.44      985.32     70.93 o 
 -26   4  22     1475.11     1582.80     75.28 o 
 -24   4  22     1384.89     1252.94     77.81 o 
 -22   4  22     1690.52     1649.82    126.08 o 
 -20   4  22     2176.51     2228.93    120.03 o 
 -18   4  22     3529.04     3567.01     84.11 o 
 -16   4  22      641.01      697.71     40.26 o 
 -14   4  22     6259.60     6210.41    107.18 o 
 -12   4  22      546.47      591.68     39.78 o 
 -10   4  22      752.29      798.28     58.95 o 
  -8   4  22       94.48      119.29     22.74 o 
  -6   4  22     6143.20     5908.72     99.94 o 
  -4   4  22      116.07      178.79     28.85 o 
  -2   4  22     8396.04     8102.82    151.59 o 
   0   4  22     1905.22     1748.97     74.13 o 
   2   4  22     1562.00     1475.92     71.82 o 
   4   4  22       27.49      117.22     32.29 o 
   6   4  22     1270.92     1286.76     92.98 o 
   8   4  22      118.66      206.59     51.89 o 
 -27   5  22     2881.46     3234.48    219.42 o 
 -25   5  22       13.34       73.82     35.85 o 
 -23   5  22     3788.80     3969.75    147.79 o 
 -21   5  22      156.31      217.14     31.75 o 
 -19   5  22     3845.02     3938.56     90.45 o 
 -17   5  22      192.63      223.10     29.76 o 
 -15   5  22     7012.82     7129.64    117.39 o 
 -13   5  22      339.64      222.11     29.39 o 
 -11   5  22    10775.35    10845.59    161.05 o 
  -9   5  22     1136.28     1112.38     59.51 o 
  -7   5  22     9110.67     9281.43    169.86 o 
  -5   5  22      970.06      867.08     48.66 o 
  -3   5  22     1066.15     1154.58     55.29 o 
  -1   5  22     2948.72     2675.05     78.26 o 
   1   5  22     1847.93     2095.57     83.59 o 
   3   5  22     1705.22     1576.59     77.07 o 
   5   5  22     2643.38     2601.25    112.46 o 
   7   5  22     1405.78     1746.44    151.49 o 
 -26   6  22      877.29      906.82    144.31 o 
 -24   6  22     1214.37     1234.53     69.71 o 
 -22   6  22      773.21      596.67     52.88 o 
 -20   6  22      978.11      932.14     71.54 o 
 -18   6  22     3526.10     3308.76     95.09 o 
 -16   6  22     1476.81     1333.99     71.26 o 
 -14   6  22     3755.27     3976.45    104.88 o 
 -12   6  22       79.38      126.44     30.90 o 
 -10   6  22     5660.25     5587.13    228.39 o 
  -8   6  22     2580.57     2769.62     88.39 o 
  -6   6  22     1629.37     1460.54     78.16 o 
  -4   6  22      151.55      176.18     30.68 o 
  -2   6  22      800.63      780.76     49.45 o 
   0   6  22      865.63      791.07     59.82 o 
   2   6  22     5727.96     5704.82    153.71 o 
   4   6  22        0.16       38.81     39.21 o 
   6   6  22     1212.48     1031.75     88.48 o 
   8   6  22       15.78       15.69     39.38 o 
 -25   7  22       11.88        9.07     31.92 o 
 -23   7  22      994.28     1122.62     68.99 o 
 -21   7  22      451.19      365.45     45.63 o 
 -19   7  22      272.65      277.20     39.35 o 
 -17   7  22      313.09      283.51     43.11 o 
 -15   7  22      560.54      557.68     53.09 o 
 -13   7  22        1.77       29.84     25.10 o 
 -11   7  22      149.92       74.11     29.59 o 
  -9   7  22     1028.99     1020.30     60.80 o 
  -7   7  22       22.25       21.40     25.99 o 
  -5   7  22     1030.22     1017.64     85.30 o 
  -3   7  22     1038.37     1158.02     68.16 o 
  -1   7  22      777.60      930.27     59.42 o 
   1   7  22     1454.10     1493.00    125.06 o 
   3   7  22       68.41       52.32     42.03 o 
   5   7  22       57.13       60.03     43.26 o 
 -24   8  22       66.22       72.40     34.77 o 
 -22   8  22      154.77      129.64     37.22 o 
 -20   8  22       53.05       76.23     32.62 o 
 -18   8  22      462.49      601.80     56.16 o 
 -16   8  22      527.35      467.87     50.22 o 
 -14   8  22      547.23      488.90     59.16 o 
 -12   8  22      139.29      230.78     37.97 o 
 -10   8  22      228.42      218.72     38.64 o 
  -8   8  22      470.36      357.67     59.46 o 
  -6   8  22      100.47       91.47     37.25 o 
  -4   8  22       26.27       26.99     29.15 o 
  -2   8  22      437.38      561.35     61.20 o 
   0   8  22      278.17      371.26     64.26 o 
   2   8  22      677.53      613.80     61.02 o 
   4   8  22      468.08      391.25     68.92 o 
 -21   9  22        0.59       72.50     43.00 o 
 -19   9  22      604.76      559.44     58.90 o 
 -17   9  22       37.17       49.76     32.84 o 
 -15   9  22     1962.37     1914.26    146.70 o 
 -13   9  22      256.30      248.70     46.93 o 
 -11   9  22     1398.36     1361.73     75.82 o 
  -9   9  22      567.20      460.66     53.57 o 
  -7   9  22     2284.84     2196.70    120.85 o 
  -5   9  22       63.91       59.58     36.79 o 
  -3   9  22     1126.92     1062.34     79.32 o 
  -1   9  22      112.58       68.94     38.79 o 
   1   9  22     3161.53     3524.61    221.25 o 
   3   9  22       48.83       68.56     43.09 o 
 -20  10  22     1011.35     1031.23     75.73 o 
 -18  10  22     2235.28     2264.26    102.60 o 
 -16  10  22      483.72      492.42     84.80 o 
 -14  10  22     2381.36     2456.14    130.82 o 
 -12  10  22      365.89      513.10     57.98 o 
 -10  10  22     1129.09     1140.49     78.76 o 
  -8  10  22      664.40      614.81     63.04 o 
  -6  10  22     1939.16     2283.19    104.31 o 
  -4  10  22      278.78      298.20     51.04 o 
  -2  10  22     3288.19     3476.97    130.44 o 
   0  10  22        1.42       24.99     43.82 o 
 -15  11  22     1763.76     2006.77    101.49 o 
 -13  11  22      121.50       59.12     37.38 o 
 -11  11  22     1604.71     1434.57    196.82 o 
  -9  11  22      515.84      418.38     57.36 o 
  -7  11  22     2540.71     2589.30    112.58 o 
  -5  11  22      888.80      819.77     77.75 o 
 -29   1  23      457.76      459.45     60.82 o 
 -27   1  23      305.63      222.02     50.14 o 
 -25   1  23      861.43      850.25     68.90 o 
 -23   1  23      718.25      963.16    116.24 o 
 -21   1  23     2706.88     2637.02     83.47 o 
 -19   1  23        0.97       -2.14     24.70 o 
 -17   1  23     1397.50     1344.92     68.04 o 
 -15   1  23       71.68       52.80     21.79 o 
 -13   1  23     1818.64     1896.42     65.87 o 
 -11   1  23      312.20      241.64     33.83 o 
  -9   1  23     2598.48     2789.81    111.67 o 
  -7   1  23      468.69      385.56     42.21 o 
  -5   1  23      507.41      601.27     39.52 o 
  -3   1  23        4.08       65.43     23.38 o 
  -1   1  23     1457.53     1527.29     57.74 o 
   1   1  23      953.78      966.17     52.04 o 
   3   1  23     1134.66     1219.04     56.55 o 
   5   1  23      793.32      689.80     91.50 o 
   7   1  23       97.94      217.70     59.44 o 
   9   1  23      776.48      685.98     96.21 o 
 -28   2  23     1122.45     1279.54     86.97 o 
 -26   2  23      327.40      290.10     43.46 o 
 -24   2  23     1301.29     1192.11     68.79 o 
 -22   2  23      789.94      870.36     56.48 o 
 -20   2  23     4170.49     4541.37    125.95 o 
 -18   2  23     1191.32     1077.47     58.34 o 
 -16   2  23     5907.10     6281.99    104.48 o 
 -14   2  23     1117.87     1232.12     56.72 o 
 -12   2  23     4376.85     4458.56     96.14 o 
 -10   2  23     1197.07     1302.65     63.85 o 
  -8   2  23     7291.79     7338.14    128.46 o 
  -6   2  23     1306.47     1478.28     57.17 o 
  -4   2  23     9361.31     9420.44    153.32 o 
  -2   2  23        1.41       70.54     24.66 o 
   0   2  23     6316.33     6758.88    125.14 o 
   2   2  23      164.47      139.63     34.87 o 
   4   2  23     3168.58     3173.39    146.35 o 
   6   2  23      102.14       71.22     40.46 o 
   8   2  23     1319.35     1256.62     86.96 o 
 -29   3  23     3368.66     3647.62    131.55 o 
 -27   3  23       86.66      119.51     36.03 o 
 -25   3  23     4330.14     4596.02    128.32 o 
 -23   3  23        0.78       48.82     29.96 o 
 -21   3  23     4269.15     4314.00    198.75 o 
 -19   3  23       82.94       76.93     26.88 o 
 -17   3  23     4754.04     4776.03     86.26 o 
 -15   3  23      430.63      400.64     33.57 o 
 -13   3  23     4131.21     4167.63     75.01 o 
 -11   3  23      770.17      650.16     36.22 o 
  -9   3  23     6131.38     6463.21    107.11 o 
  -7   3  23     1895.53     1754.47     63.40 o 
  -5   3  23      645.20      622.84     41.99 o 
  -3   3  23     1315.31     1369.20     76.85 o 
  -1   3  23      544.08      536.49     51.80 o 
   1   3  23     2944.87     2669.80     90.22 o 
   3   3  23     2975.88     3163.98     99.54 o 
   5   3  23     1700.66     1451.08    158.20 o 
   7   3  23     1103.59     1026.50    152.88 o 
 -28   4  23      808.49      845.86     66.27 o 
 -26   4  23     1079.40     1183.62    132.50 o 
 -24   4  23     1004.73      929.44     71.68 o 
 -22   4  23     1340.64     1507.49     92.05 o 
 -20   4  23     2569.94     2712.59     95.52 o 
 -18   4  23        2.59       38.25     22.89 o 
 -16   4  23     2366.62     2320.73     65.61 o 
 -14   4  23      336.04      368.76     32.75 o 
 -12   4  23     2686.48     2645.42    104.57 o 
 -10   4  23      106.62      171.56     25.40 o 
  -8   4  23     1742.45     1588.31     74.23 o 
  -6   4  23       60.68       42.40     24.13 o 
  -4   4  23     3556.06     3683.24    121.30 o 
  -2   4  23      735.95      752.69     54.37 o 
   0   4  23      694.58      680.56     58.97 o 
   2   4  23       53.44       90.93     31.16 o 
   4   4  23      579.73      608.37     69.13 o 
   6   4  23      517.25      385.49     63.06 o 
   8   4  23     1136.66     1020.03     87.58 o 
 -27   5  23        1.76       31.25     37.74 o 
 -25   5  23        1.72       13.06     34.69 o 
 -23   5  23        2.29       23.17     29.03 o 
 -21   5  23      152.61      175.94     37.54 o 
 -19   5  23       69.33       48.53     24.93 o 
 -17   5  23        0.94       24.92     23.44 o 
 -15   5  23       53.79       28.33     21.81 o 
 -13   5  23      153.96      187.91     28.92 o 
 -11   5  23      391.36      443.79     44.11 o 
  -9   5  23      139.07      139.01     31.33 o 
  -7   5  23      857.06      911.80     53.30 o 
  -5   5  23       39.58       78.70     25.92 o 
  -3   5  23      232.49      262.48     35.12 o 
  -1   5  23      236.16      246.16     41.30 o 
   1   5  23      237.21      207.92     46.65 o 
   3   5  23      225.42      235.12     70.68 o 
   5   5  23      193.35      183.71     84.19 o 
   7   5  23       36.52       47.35     53.89 o 
 -26   6  23      497.70      378.45     70.12 o 
 -24   6  23     1089.00     1203.71     90.25 o 
 -22   6  23      605.24      582.54     53.98 o 
 -20   6  23     1580.62     1720.89     95.84 o 
 -18   6  23      655.57      720.15     77.53 o 
 -16   6  23      758.04      744.14     57.93 o 
 -14   6  23       52.64       63.48     32.39 o 
 -12   6  23     1907.43     1861.03     76.21 o 
 -10   6  23      300.67      289.27     40.07 o 
  -8   6  23      667.17      655.87     51.68 o 
  -6   6  23       26.87       44.49     28.44 o 
  -4   6  23     2202.45     2117.25     86.69 o 
  -2   6  23      217.43      171.23     31.82 o 
   0   6  23     2063.71     2015.47    115.17 o 
   2   6  23      367.29      273.17     50.96 o 
   4   6  23       53.72       60.22     57.36 o 
   6   6  23       60.63      106.76     47.75 o 
 -25   7  23     2540.63     2803.88    101.55 o 
 -23   7  23       91.29       92.13     36.49 o 
 -21   7  23     1326.09     1353.78     74.24 o 
 -19   7  23      537.04      576.26     80.85 o 
 -17   7  23     3369.70     3349.63    114.74 o 
 -15   7  23      596.78      401.74     47.44 o 
 -13   7  23     4142.83     4264.15    144.63 o 
 -11   7  23      387.11      307.88     60.78 o 
  -9   7  23     2550.08     2935.93     94.66 o 
  -7   7  23      696.82      610.62     56.92 o 
  -5   7  23     2659.67     2864.10    124.88 o 
  -3   7  23      183.48      144.14     40.73 o 
  -1   7  23     3342.59     3397.05    104.87 o 
   1   7  23       42.42       81.95     37.39 o 
   3   7  23      366.94      320.50     75.86 o 
 -22   8  23     1986.56     2169.29     99.38 o 
 -20   8  23     1691.86     1623.41     88.85 o 
 -18   8  23     1188.61     1229.60     79.31 o 
 -16   8  23     2274.79     2250.75    165.94 o 
 -14   8  23      642.35      686.89     86.27 o 
 -12   8  23     3338.03     3437.56    118.67 o 
 -10   8  23      366.38      392.12     47.36 o 
  -8   8  23     2877.36     3081.99    106.29 o 
  -6   8  23      370.70      355.49     51.58 o 
  -4   8  23     4341.65     4333.56    138.14 o 
  -2   8  23      452.97      433.29     67.72 o 
   0   8  23     1918.88     1988.62    135.25 o 
   2   8  23      769.11      652.79     78.55 o 
 -21   9  23       84.09       97.06     39.73 o 
 -19   9  23       65.97       24.78     35.91 o 
 -17   9  23      658.54      683.91     65.55 o 
 -15   9  23      218.38      173.36     43.05 o 
 -13   9  23      799.68      883.64     98.36 o 
 -11   9  23      311.73      226.22     44.80 o 
  -9   9  23      727.31      663.49     64.49 o 
  -7   9  23      768.28      688.85     69.37 o 
  -5   9  23      840.35      867.41     85.73 o 
  -3   9  23      194.10       95.26     40.84 o 
  -1   9  23     1283.43     1393.84     94.34 o 
 -16  10  23       17.51       26.27     35.97 o 
 -14  10  23       13.98       46.28     35.55 o 
 -12  10  23      140.27      100.66     40.89 o 
 -10  10  23        6.31      -10.57     31.78 o 
  -8  10  23       53.36       64.72     37.00 o 
  -6  10  23      104.32       98.28     41.33 o 
  -4  10  23        0.27       22.72     37.87 o 
 -28   0  24      929.56      821.32    167.68 o 
 -26   0  24     4539.40     5463.88    221.08 o 
 -24   0  24      482.21      562.74     87.32 o 
 -22   0  24      150.64      128.21     59.75 o 
 -20   0  24       42.64      100.62     40.68 o 
 -18   0  24     6603.11     6530.77    238.15 o 
 -16   0  24       28.09       50.56     39.57 o 
 -14   0  24    10092.54    10453.13    254.43 o 
 -12   0  24     1574.59     1745.55     98.46 o 
 -10   0  24     8182.97     8606.88    221.61 o 
  -8   0  24      487.84      568.27     75.39 o 
  -6   0  24     6537.31     6999.27    194.22 o 
  -4   0  24      182.37      279.69     58.31 o 
  -2   0  24     3660.85     3629.14    395.03 o 
   0   0  24       97.72      119.06     50.71 o 
   2   0  24     1646.36     1800.50    392.72 o 
   4   0  24      205.26      187.80     65.22 o 
 -27   1  24     1743.26     1884.10    100.53 o 
 -25   1  24      568.74      526.61     59.85 o 
 -23   1  24     7037.13     7393.56    157.11 o 
 -21   1  24        3.27       14.12     28.22 o 
 -19   1  24     2855.59     2887.90    141.30 o 
 -17   1  24       93.97       91.12     25.62 o 
 -15   1  24     4933.24     4978.96    113.77 o 
 -13   1  24      398.41      276.20     42.55 o 
 -11   1  24     1477.78     1535.24     73.85 o 
  -9   1  24      726.73      619.05     46.84 o 
  -7   1  24     5018.61     4877.73     95.04 o 
  -5   1  24     2881.91     2707.35     74.17 o 
  -3   1  24      944.31     1173.55     52.51 o 
  -1   1  24     1274.34     1102.66     54.84 o 
   1   1  24     1435.73     1459.17     61.23 o 
   3   1  24     2539.71     2420.16    107.61 o 
   5   1  24      670.59      830.61     92.74 o 
   7   1  24     1429.33     1409.43    122.12 o 
 -28   2  24       55.16       17.09     39.27 o 
 -26   2  24      549.45      570.93     49.04 o 
 -24   2  24     1369.52     1388.27     65.98 o 
 -22   2  24     3210.98     3341.81     91.66 o 
 -20   2  24      719.65      596.58     48.20 o 
 -18   2  24     1161.44     1025.35     50.10 o 
 -16   2  24       18.94       38.53     22.13 o 
 -14   2  24       33.98       37.56     23.32 o 
 -12   2  24        1.82       30.77     20.42 o 
 -10   2  24      855.18      832.78     43.59 o 
  -8   2  24       12.14       65.04     36.75 o 
  -6   2  24       96.63       82.73     36.24 o 
  -4   2  24       36.03      107.46     26.85 o 
  -2   2  24      175.10      200.63     29.87 o 
   0   2  24       59.54       94.92     26.01 o 
   2   2  24      354.75      410.56     60.45 o 
   4   2  24       61.72       97.77     43.98 o 
   6   2  24      247.91      193.79     75.63 o 
 -27   3  24      290.45      289.50     45.30 o 
 -25   3  24      203.37      132.85     37.39 o 
 -23   3  24     1662.56     1782.44     92.31 o 
 -21   3  24       16.56       35.87     26.44 o 
 -19   3  24      126.64       70.96     27.95 o 
 -17   3  24       35.87       80.39     24.97 o 
 -15   3  24      301.83      355.46     28.24 o 
 -13   3  24        0.46       19.11     18.85 o 
 -11   3  24      605.02      607.97     47.50 o 
  -9   3  24      175.93      114.89     24.64 o 
  -7   3  24      530.17      601.70     43.13 o 
  -5   3  24      349.50      365.98     35.85 o 
  -3   3  24        5.02       67.76     37.91 o 
  -1   3  24       17.29       27.90     27.09 o 
   1   3  24      238.90      223.43     44.07 o 
   3   3  24      107.49      108.56     88.12 o 
   5   3  24       23.64       56.79     43.25 o 
 -26   4  24     1013.98     1153.89     80.43 o 
 -24   4  24      377.38      254.15     71.64 o 
 -22   4  24     2194.63     2353.22     97.80 o 
 -20   4  24      247.33      248.86     41.13 o 
 -18   4  24     2841.21     2857.03     98.37 o 
 -16   4  24     1294.17     1256.85     52.39 o 
 -14   4  24     3843.20     3838.76     79.34 o 
 -12   4  24      127.25      206.07     27.95 o 
 -10   4  24     3330.18     3364.07     76.26 o 
  -8   4  24       56.51       59.34     22.03 o 
  -6   4  24     1518.40     1408.54     59.11 o 
  -4   4  24      101.31      126.01     34.45 o 
  -2   4  24     3149.49     3239.98    101.49 o 
   0   4  24       75.14       76.96     34.52 o 
   2   4  24     3567.61     3528.40    140.96 o 
   4   4  24       68.54      125.53     45.79 o 
   6   4  24     1624.37     1769.67    108.38 o 
 -25   5  24       63.99       71.02     39.55 o 
 -23   5  24     2233.98     2370.76     93.92 o 
 -21   5  24      317.64      219.78     34.38 o 
 -19   5  24     4241.61     4566.23     99.55 o 
 -17   5  24      603.14      503.36     66.50 o 
 -15   5  24     2063.39     2365.24     73.62 o 
 -13   5  24      334.85      299.70     40.02 o 
 -11   5  24     2706.68     2835.96     90.79 o 
  -9   5  24      432.26      322.99     37.71 o 
  -7   5  24     3973.42     4227.37     99.74 o 
  -5   5  24     1844.65     1717.30     82.38 o 
  -3   5  24     2755.58     3069.62    101.44 o 
  -1   5  24      454.15      297.47     50.62 o 
   1   5  24     1487.68     1537.18     91.86 o 
   3   5  24     1007.98      826.37     81.44 o 
   5   5  24      918.75      858.55     85.81 o 
 -24   6  24      137.35      120.98     46.76 o 
 -22   6  24     1497.64     1349.16    119.45 o 
 -20   6  24      592.24      493.63     48.64 o 
 -18   6  24     1586.28     1731.83     87.01 o 
 -16   6  24      249.56      281.00     52.02 o 
 -14   6  24     2322.86     2017.33     99.12 o 
 -12   6  24      135.21      172.65     36.42 o 
 -10   6  24     3249.16     3326.32    101.21 o 
  -8   6  24       57.61       -3.53     26.71 o 
  -6   6  24     3292.28     3169.98     88.28 o 
  -4   6  24       21.88       77.98     31.78 o 
  -2   6  24     2847.75     2716.27    105.05 o 
   0   6  24        4.02       69.65     39.75 o 
   2   6  24      319.24      230.31     51.01 o 
   4   6  24      112.72       57.40     76.79 o 
 -23   7  24      147.19      157.69     39.88 o 
 -21   7  24      427.18      382.44     52.59 o 
 -19   7  24     1108.67     1065.86     78.85 o 
 -17   7  24      146.64       80.12     38.26 o 
 -15   7  24      301.92      278.56     47.01 o 
 -13   7  24      287.09      259.06     41.58 o 
 -11   7  24      373.57      359.58     47.51 o 
  -9   7  24       27.59       50.04     31.99 o 
  -7   7  24        8.13       37.96     31.99 o 
  -5   7  24      467.03      433.97     54.16 o 
  -3   7  24      215.35      194.97     39.57 o 
  -1   7  24      598.91      563.84     73.32 o 
   1   7  24      804.51      807.58     75.26 o 
 -20   8  24       44.91       65.44     40.59 o 
 -18   8  24      314.22      271.50     47.24 o 
 -16   8  24       60.89       80.03     58.02 o 
 -14   8  24      114.32       56.40     33.65 o 
 -12   8  24      194.08      156.86     44.47 o 
 -10   8  24       15.00       10.58     31.95 o 
  -8   8  24       31.45       26.57     33.99 o 
  -6   8  24      131.71      166.72     42.84 o 
  -4   8  24      664.77      646.71     64.70 o 
  -2   8  24      820.05      879.31     74.08 o 
   0   8  24      549.71      422.75     51.84 o 
 -17   9  24       58.72       78.59     38.34 o 
 -15   9  24      915.33     1038.63     77.54 o 
 -13   9  24      237.11      219.95     46.75 o 
 -11   9  24     1592.32     1651.98    193.33 o 
  -9   9  24       49.39       19.97     36.24 o 
  -7   9  24      490.68      532.55     68.77 o 
  -5   9  24      284.88      253.37     48.73 o 
  -3   9  24      660.12      562.61     65.38 o 
 -12  10  24      103.48      103.05     41.03 o 
 -10  10  24     2748.41     2784.53    142.61 o 
 -27   1  25        8.10       36.92     39.50 o 
 -25   1  25     2830.52     3114.47    102.55 o 
 -23   1  25       59.53       56.52     33.19 o 
 -21   1  25     4267.52     4451.11    118.83 o 
 -19   1  25      163.53      181.45     37.10 o 
 -17   1  25      697.81      679.53     84.79 o 
 -15   1  25       17.89       17.10     27.82 o 
 -13   1  25      416.29      472.30     54.06 o 
 -11   1  25     1262.39     1210.39     61.97 o 
  -9   1  25      938.48     1015.31     62.30 o 
  -7   1  25      383.41      314.25     41.37 o 
  -5   1  25      111.28      182.25     36.43 o 
  -3   1  25     1260.93     1259.47     80.48 o 
  -1   1  25      716.62      885.63    133.27 o 
   1   1  25      155.97      199.85     52.11 o 
   3   1  25      537.21      631.33     64.13 o 
   5   1  25      404.79      285.86     77.71 o 
 -26   2  25      184.57      129.81     38.00 o 
 -24   2  25     1114.15     1103.81     74.53 o 
 -22   2  25       57.86       70.79     34.14 o 
 -20   2  25     2929.57     2863.66     90.03 o 
 -18   2  25     1060.68      977.92     50.74 o 
 -16   2  25     6580.06     6370.69    128.12 o 
 -14   2  25      299.92      379.52     40.05 o 
 -12   2  25     4031.20     4020.71    103.76 o 
 -10   2  25       63.75      123.27     27.49 o 
  -8   2  25     2060.84     2056.08     76.33 o 
  -6   2  25        0.53       16.78     22.82 o 
  -4   2  25     5371.23     5683.94    164.66 o 
  -2   2  25      323.77      288.24     33.97 o 
   0   2  25     3171.94     2867.72    120.45 o 
   2   2  25       74.66       76.28     41.15 o 
   4   2  25      756.82      710.71     69.99 o 
 -25   3  25     2405.31     2649.42     98.25 o 
 -23   3  25       29.36       25.75     31.98 o 
 -21   3  25     3094.54     3210.49     96.41 o 
 -19   3  25      209.15      220.96     34.83 o 
 -17   3  25     1798.60     2003.51     74.30 o 
 -15   3  25     1160.80     1140.74     66.86 o 
 -13   3  25     3092.96     3164.08    102.55 o 
 -11   3  25      881.72      794.51     42.14 o 
  -9   3  25     4840.42     5050.05    107.83 o 
  -7   3  25     2408.65     2214.08     84.95 o 
  -5   3  25     3821.72     4219.89    100.38 o 
  -3   3  25     2800.22     2631.69    110.94 o 
  -1   3  25      213.24      173.42     48.20 o 
   1   3  25      482.05      500.12     58.37 o 
   3   3  25      103.66       80.61     43.66 o 
 -26   4  25      115.15      107.32     55.55 o 
 -24   4  25      954.61      906.23     85.46 o 
 -22   4  25       10.50       39.92     32.95 o 
 -20   4  25      722.55      588.58     62.15 o 
 -18   4  25      235.08      236.27     39.10 o 
 -16   4  25     1862.02     1892.58     83.18 o 
 -14   4  25      107.20      117.21     26.00 o 
 -12   4  25      708.36      721.91     59.81 o 
 -10   4  25       58.64       78.21     23.95 o 
  -8   4  25      911.73      788.91     58.91 o 
  -6   4  25      445.05      540.27     70.86 o 
  -4   4  25      159.54      169.57     49.02 o 
  -2   4  25       34.92       64.74     37.85 o 
   0   4  25     1376.45     1177.51     97.95 o 
   2   4  25      197.97      144.84     42.71 o 
 -25   5  25        2.58       16.25     37.02 o 
 -23   5  25       15.37      -10.09     30.68 o 
 -21   5  25        8.09       47.60     33.55 o 
 -19   5  25        0.41       29.38     25.29 o 
 -17   5  25       13.49       81.60     27.83 o 
 -15   5  25      150.48      160.39     35.51 o 
 -13   5  25       22.59       96.63     32.14 o 
 -11   5  25       38.64       47.28     29.30 o 
  -9   5  25       22.83       10.72     25.48 o 
  -7   5  25       73.65       81.15     28.77 o 
  -5   5  25      112.76       81.21     39.84 o 
  -3   5  25      984.86      921.55    102.89 o 
  -1   5  25       26.37       12.02     41.43 o 
   1   5  25     1551.25     1406.17     98.02 o 
 -22   6  25       86.38      103.72     45.63 o 
 -20   6  25      693.18      828.57     66.49 o 
 -18   6  25      406.59      453.12     53.59 o 
 -16   6  25      395.91      394.25     52.45 o 
 -14   6  25      216.73      219.12     42.97 o 
 -12   6  25     1191.05     1176.57     70.32 o 
 -10   6  25       81.63       49.36     32.57 o 
  -8   6  25      455.45      574.95     74.51 o 
  -6   6  25       28.16       43.20     30.08 o 
  -4   6  25      877.66      841.15     60.34 o 
  -2   6  25       12.75       18.51     38.82 o 
   0   6  25     4920.74     5050.13    172.41 o 
 -21   7  25     1993.45     2163.94    132.86 o 
 -19   7  25      668.37      669.76     64.45 o 
 -17   7  25      952.29      941.76     73.43 o 
 -15   7  25      275.53      138.32     38.39 o 
 -13   7  25     1854.39     1959.64     95.46 o 
 -11   7  25      332.32      429.92     59.76 o
[truncated: 12,902 more chars]
